# Supplementary material for: Poly[dichloridobis(μ2-di-4-pyridyl sulfide-κ2 N,N′)cobalt(II)]
Source: Acta Crystallogr Sect E Struct Rep Online. 2009 Feb 4;65(Pt 3):m247. doi: 10.1107/S1600536809001676 (PMC2968483; doi:10.1107/S1600536809001676)
Supplement: Supplementary file 1 [file e-65-0m247-sup1.cif]

##############################################################################
###                                                                        ###
###        Electronic paper (Acta Crystallographica Section E)             ###
###                                                                        ###
##############################################################################
#                                                                            #
# This CIF contains the data in a paper accepted for publication in Acta     #
# Crystallographica Section E. It conforms to the requirements of Notes      #
# for Authors for Section E, and has been peer reviewed under the auspices   #
# of the IUCr Commission on Journals.                                        #
#                                                                            #
# Full details of the Crystallographic Information File format               #
# are given in the paper "The Crystallographic Information File (CIF):       #
# a New Standard Archive File for Crystallography" by S. R. Hall, F. H.      #
# Allen and I. D. Brown [Acta Cryst. (1991), A47, 655-685].                  #
#                                                                            #
# The current version of the core CIF dictionary is obtainable from          #
# ftp://ftp.iucr.org/pub/cif_core.dic. The current version number is 2.4.    #
#                                                                            #
# Software is freely available for graphical display of the structure(s) in  #
# this CIF.  For information consult the CIF home page http://www.iucr.org/  #
# cif/home.html                                                              #
#                                                                            #
# This file may be used for bona fide research purposes within the           #
# scientific community so long as proper attribution is given to the journal # 
# article from which it was obtained.                                        #
#                                                                            #
##############################################################################
                                             
data_I
_audit_creation_method     SHELXL-97
_chemical_name_systematic
;
Poly[dichloridobis(\m~2~-di-4-pyridyl
sulfide-\k^2^<i>N</i>,<i>N</i>')cobalt(II)]
;
_chemical_name_common     ?
_chemical_formula_moiety     'C20 H16 Cl2 Co N4 S2'
_chemical_formula_sum     'C20 H16 Cl2 Co N4 S2'
_chemical_formula_iupac     '[Co Cl2 (C10 H8 N2 S1)2]'
_chemical_formula_weight     506.32
_chemical_melting_point     ?
_symmetry_cell_setting     Monoclinic
_symmetry_space_group_name_H-M     'P 21/c'
_symmetry_space_group_name_Hall     '-P 2ybc'
loop_
    _symmetry_equiv_pos_as_xyz
    'x, y, z'
    '-x, y+1/2, -z+1/2'
    '-x, -y, -z'
    'x, -y-1/2, z-1/2'
_cell_length_a     7.4940(11)
_cell_length_b     15.355(2)
_cell_length_c     9.4009(14)
_cell_angle_alpha     90.00
_cell_angle_beta     98.413(2)
_cell_angle_gamma     90.00
_cell_volume     1070.1(3)
_cell_formula_units_Z     2
_cell_measurement_reflns_used     2498
_cell_measurement_theta_min     2.56
_cell_measurement_theta_max     29.00
_cell_measurement_temperature     296(2)
_exptl_crystal_description     block
_exptl_crystal_colour     red
_exptl_crystal_size_max     0.44
_exptl_crystal_size_mid     0.34
_exptl_crystal_size_min     0.24
_exptl_crystal_density_diffrn     1.571
_exptl_crystal_density_meas     ?
_exptl_crystal_density_method     'not measured'
_exptl_crystal_F_000     514
_exptl_absorpt_coefficient_mu     1.261
_exptl_absorpt_correction_type     multi-scan
_exptl_absorpt_process_details     '(SADABS; Bruker, 1997)'
_exptl_absorpt_correction_T_min     0.6081
_exptl_absorpt_correction_T_max     0.7472
_exptl_special_details
;
;
_diffrn_ambient_temperature     296(2)
_diffrn_radiation_type     MoK\a
_diffrn_radiation_wavelength     0.71073
_diffrn_radiation_source     'fine-focus sealed tube'
_diffrn_radiation_monochromator     graphite
_diffrn_measurement_device_type     'Bruker SMART CCD area-detector'
_diffrn_measurement_method     '\f and \w'
_diffrn_detector_area_resol_mean     ?
_diffrn_reflns_number     5174
_diffrn_reflns_av_R_equivalents     0.0168
_diffrn_reflns_av_sigmaI/netI     0.0207
_diffrn_reflns_theta_min     2.56
_diffrn_reflns_theta_max     25.50
_diffrn_reflns_theta_full     25.50
_diffrn_measured_fraction_theta_max     0.989
_diffrn_measured_fraction_theta_full     0.989
_diffrn_reflns_limit_h_min     -9
_diffrn_reflns_limit_h_max     8
_diffrn_reflns_limit_k_min     -14
_diffrn_reflns_limit_k_max     18
_diffrn_reflns_limit_l_min     -11
_diffrn_reflns_limit_l_max     11
_diffrn_standards_number     0
_diffrn_standards_interval_count     ?
_diffrn_standards_interval_time     ?
_diffrn_standards_decay_%     ?
_refine_special_details
;
;
_reflns_number_total     1969
_reflns_number_gt     1720
_reflns_threshold_expression     I>2\s(I)
_refine_ls_structure_factor_coef     Fsqd
_refine_ls_matrix_type     full
_refine_ls_R_factor_all     0.0322
_refine_ls_R_factor_gt     0.0267
_refine_ls_wR_factor_gt     0.0665
_refine_ls_wR_factor_ref     0.0698
_refine_ls_goodness_of_fit_ref     1.052
_refine_ls_restrained_S_all     1.052
_refine_ls_number_reflns     1969
_refine_ls_number_parameters     133
_refine_ls_number_restraints     0
_refine_ls_hydrogen_treatment     constr
_refine_ls_weighting_scheme     calc
_refine_ls_weighting_details
              'w=1/[\s^2^(Fo^2^)+(0.0329P)^2^+0.5314P] where P=(Fo^2^+2Fc^2^)/3'
_atom_sites_solution_hydrogens     geom
_atom_sites_solution_primary     direct
_atom_sites_solution_secondary     difmap
_refine_ls_shift/su_max     0.000
_refine_ls_shift/su_mean     0.000
_refine_diff_density_max     0.377
_refine_diff_density_min     -0.260
_refine_ls_extinction_method     none
_refine_ls_extinction_coef     ?
loop_
    _atom_type_symbol
    _atom_type_description
    _atom_type_scat_dispersion_real
    _atom_type_scat_dispersion_imag
    _atom_type_scat_source
    'C' 'C' 0.0033 0.0016
                         'International Tables Vol C Tables 4.2.6.8 and 6.1.1.4'
    'H' 'H' 0.0000 0.0000
                         'International Tables Vol C Tables 4.2.6.8 and 6.1.1.4'
    'N' 'N' 0.0061 0.0033
                         'International Tables Vol C Tables 4.2.6.8 and 6.1.1.4'
    'S' 'S' 0.1246 0.1234
                         'International Tables Vol C Tables 4.2.6.8 and 6.1.1.4'
    'Co' 'Co' 0.3494 0.9721
                         'International Tables Vol C Tables 4.2.6.8 and 6.1.1.4'
    'Cl' 'Cl' 0.1484 0.1585
                         'International Tables Vol C Tables 4.2.6.8 and 6.1.1.4'
_computing_data_collection     'SMART (Bruker, 1997)'
_computing_cell_refinement     'SAINT (Bruker, 1997)'
_computing_data_reduction     'SAINT (Bruker, 1997)'
_computing_structure_solution     'SHELXS97 (Sheldrick, 2008)'
_computing_structure_refinement     'SHELXL97 (Sheldrick, 2008)'
_computing_molecular_graphics     'SHELXTL (Sheldrick, 2008)'
_computing_publication_material     'SHELXTL (Sheldrick, 2008)'
loop_
    _atom_site_type_symbol
    _atom_site_label
    _atom_site_fract_x
    _atom_site_fract_y
    _atom_site_fract_z
    _atom_site_U_iso_or_equiv
    _atom_site_adp_type
    _atom_site_calc_flag
    _atom_site_refinement_flags
    _atom_site_occupancy
    _atom_site_disorder_assembly
    _atom_site_disorder_group
    Co Co1 0.0000 0.5000 0.5000 0.02605(13) Uani d S 1 . .
    Cl Cl1 0.20061(7) 0.43179(4) 0.35327(6) 0.04042(16) Uani d . 1 . .
    S S1 0.46119(10) 0.86590(4) 0.38777(6) 0.0496(2) Uani d . 1 . .
    N N1 0.1375(2) 0.62685(11) 0.48432(19) 0.0336(4) Uani d . 1 . .
    N N2 0.8140(2) 0.95816(11) 0.79735(18) 0.0295(4) Uani d . 1 . .
    C C1 0.3135(3) 0.63405(14) 0.5315(2) 0.0319(5) Uani d . 1 . .
    H H1 0.3717 0.5866 0.5793 0.038 Uiso calc R 1 . .
    C C2 0.4148(3) 0.70682(14) 0.5143(2) 0.0335(5) Uani d . 1 . .
    H H2 0.5363 0.7088 0.5527 0.040 Uiso calc R 1 . .
    C C3 0.3335(3) 0.77696(14) 0.4393(2) 0.0336(5) Uani d . 1 . .
    C C4 0.1498(3) 0.77243(16) 0.3907(3) 0.0485(6) Uani d . 1 . .
    H H4 0.0894 0.8187 0.3410 0.058 Uiso calc R 1 . .
    C C5 0.0589(3) 0.69710(16) 0.4181(3) 0.0492(6) Uani d . 1 . .
    H H5 -0.0651 0.6952 0.3886 0.059 Uiso calc R 1 . .
    C C6 0.6455(3) 0.92970(14) 0.8003(2) 0.0316(5) Uani d . 1 . .
    H H6 0.6015 0.9310 0.8877 0.038 Uiso calc R 1 . .
    C C7 0.5337(3) 0.89872(14) 0.6820(2) 0.0349(5) Uani d . 1 . .
    H H7 0.4174 0.8803 0.6902 0.042 Uiso calc R 1 . .
    C C8 0.5962(3) 0.89534(14) 0.5507(2) 0.0335(5) Uani d . 1 . .
    C C9 0.7705(3) 0.92370(16) 0.5454(2) 0.0433(6) Uani d . 1 . .
    H H9 0.8182 0.9221 0.4595 0.052 Uiso calc R 1 . .
    C C10 0.8725(3) 0.95443(16) 0.6695(2) 0.0411(6) Uani d . 1 . .
    H H10 0.9889 0.9737 0.6640 0.049 Uiso calc R 1 . .
loop_
    _atom_site_aniso_label
    _atom_site_aniso_U_11
    _atom_site_aniso_U_22
    _atom_site_aniso_U_33
    _atom_site_aniso_U_12
    _atom_site_aniso_U_13
    _atom_site_aniso_U_23
    Co1 0.0256(2) 0.0273(2) 0.0247(2) 0.00031(16) 0.00196(15) 0.00041(15)
    Cl1 0.0376(3) 0.0546(4) 0.0284(3) 0.0153(3) 0.0027(2) -0.0004(2)
    S1 0.0709(4) 0.0438(4) 0.0278(3) -0.0271(3) -0.0134(3) 0.0079(3)
    N1 0.0322(10) 0.0303(10) 0.0371(10) -0.0001(8) 0.0009(8) 0.0009(8)
    N2 0.0310(9) 0.0302(10) 0.0261(9) -0.0020(8) 0.0000(7) -0.0012(7)
    C1 0.0358(12) 0.0290(11) 0.0287(11) 0.0006(9) -0.0023(9) 0.0031(9)
    C2 0.0326(11) 0.0336(12) 0.0310(11) -0.0032(9) -0.0064(9) -0.0002(9)
    C3 0.0436(13) 0.0287(11) 0.0259(10) -0.0068(9) -0.0037(9) -0.0022(9)
    C4 0.0454(14) 0.0302(13) 0.0637(17) 0.0008(11) -0.0125(12) 0.0064(12)
    C5 0.0309(12) 0.0374(13) 0.0743(18) -0.0003(10) -0.0086(12) 0.0023(13)
    C6 0.0339(11) 0.0340(11) 0.0265(10) -0.0025(9) 0.0031(9) 0.0002(9)
    C7 0.0345(11) 0.0352(12) 0.0333(12) -0.0093(10) -0.0004(9) 0.0005(10)
    C8 0.0437(13) 0.0265(11) 0.0269(11) -0.0063(9) -0.0058(9) 0.0022(9)
    C9 0.0495(14) 0.0531(15) 0.0280(12) -0.0121(12) 0.0079(10) -0.0043(11)
    C10 0.0346(12) 0.0550(15) 0.0340(12) -0.0127(11) 0.0061(10) -0.0060(11)
_geom_special_details
;
;
loop_
    _geom_bond_atom_site_label_1
    _geom_bond_atom_site_label_2
    _geom_bond_site_symmetry_2
    _geom_bond_distance
    _geom_bond_publ_flag
    Co1 N1 3_566 2.2184(18) ?
    Co1 N1 . 2.2185(18) Y
    Co1 N2 4_475 2.2822(17) ?
    Co1 N2 2_646 2.2822(17) Y
    Co1 Cl1 . 2.4221(5) Y
    Co1 Cl1 3_566 2.4222(5) ?
    S1 C8 . 1.766(2) ?
    S1 C3 . 1.775(2) ?
    N1 C1 . 1.334(3) ?
    N1 C5 . 1.338(3) ?
    N2 C10 . 1.340(3) ?
    N2 C6 . 1.340(3) ?
    N2 Co1 2_656 2.2822(17) ?
    C1 C2 . 1.373(3) ?
    C1 H1 . 0.9300 ?
    C2 C3 . 1.379(3) ?
    C2 H2 . 0.9300 ?
    C3 C4 . 1.388(3) ?
    C4 C5 . 1.386(3) ?
    C4 H4 . 0.9300 ?
    C5 H5 . 0.9300 ?
    C6 C7 . 1.376(3) ?
    C6 H6 . 0.9300 ?
    C7 C8 . 1.384(3) ?
    C7 H7 . 0.9300 ?
    C8 C9 . 1.385(3) ?
    C9 C10 . 1.381(3) ?
    C9 H9 . 0.9300 ?
    C10 H10 . 0.9300 ?
loop_
    _geom_angle_atom_site_label_1
    _geom_angle_atom_site_label_2
    _geom_angle_atom_site_label_3
    _geom_angle_site_symmetry_1
    _geom_angle_site_symmetry_3
    _geom_angle
    _geom_angle_publ_flag
    N1 Co1 N1 3_566 . 180.0 ?
    N1 Co1 N2 3_566 4_475 94.00(6) ?
    N1 Co1 N2 . 4_475 86.00(6) ?
    N1 Co1 N2 3_566 2_646 86.00(6) ?
    N1 Co1 N2 . 2_646 94.00(6) Y
    N2 Co1 N2 4_475 2_646 180.00(8) ?
    N1 Co1 Cl1 3_566 . 89.50(5) ?
    N1 Co1 Cl1 . . 90.50(5) Y
    N2 Co1 Cl1 4_475 . 90.03(4) ?
    N2 Co1 Cl1 2_646 . 89.97(4) ?
    N1 Co1 Cl1 3_566 3_566 90.50(5) ?
    N1 Co1 Cl1 . 3_566 89.50(5) ?
    N2 Co1 Cl1 4_475 3_566 89.97(4) ?
    N2 Co1 Cl1 2_646 3_566 90.03(4) ?
    Cl1 Co1 Cl1 . 3_566 179.9990(10)
                                   ?
    C8 S1 C3 . . 102.90(10) ?
    C1 N1 C5 . . 115.77(19) ?
    C1 N1 Co1 . . 119.81(14) ?
    C5 N1 Co1 . . 124.16(15) ?
    C10 N2 C6 . . 115.96(18) ?
    C10 N2 Co1 . 2_656 121.39(14) ?
    C6 N2 Co1 . 2_656 122.47(13) ?
    N1 C1 C2 . . 124.4(2) ?
    N1 C1 H1 . . 117.8 ?
    C2 C1 H1 . . 117.8 ?
    C1 C2 C3 . . 119.0(2) ?
    C1 C2 H2 . . 120.5 ?
    C3 C2 H2 . . 120.5 ?
    C2 C3 C4 . . 118.2(2) ?
    C2 C3 S1 . . 121.68(17) ?
    C4 C3 S1 . . 119.80(17) ?
    C5 C4 C3 . . 118.1(2) ?
    C5 C4 H4 . . 120.9 ?
    C3 C4 H4 . . 120.9 ?
    N1 C5 C4 . . 124.4(2) ?
    N1 C5 H5 . . 117.8 ?
    C4 C5 H5 . . 117.8 ?
    N2 C6 C7 . . 124.10(19) ?
    N2 C6 H6 . . 118.0 ?
    C7 C6 H6 . . 118.0 ?
    C6 C7 C8 . . 119.2(2) ?
    C6 C7 H7 . . 120.4 ?
    C8 C7 H7 . . 120.4 ?
    C7 C8 C9 . . 117.7(2) ?
    C7 C8 S1 . . 123.87(17) ?
    C9 C8 S1 . . 118.24(16) ?
    C10 C9 C8 . . 119.1(2) ?
    C10 C9 H9 . . 120.5 ?
    C8 C9 H9 . . 120.5 ?
    N2 C10 C9 . . 124.0(2) ?
    N2 C10 H10 . . 118.0 ?
    C9 C10 H10 . . 118.0 ?
loop_
    _geom_torsion_atom_site_label_1
    _geom_torsion_atom_site_label_2
    _geom_torsion_atom_site_label_3
    _geom_torsion_atom_site_label_4
    _geom_torsion_site_symmetry_1
    _geom_torsion_site_symmetry_2
    _geom_torsion_site_symmetry_3
    _geom_torsion_site_symmetry_4
    _geom_torsion
    _geom_torsion_publ_flag
    N2 Co1 N1 C1 4_475 . . . -149.12(16) ?
    N2 Co1 N1 C1 2_646 . . . 30.88(16) ?
    Cl1 Co1 N1 C1 . . . . -59.12(16) ?
    Cl1 Co1 N1 C1 3_566 . . . 120.88(16) ?
    N2 Co1 N1 C5 4_475 . . . 24.8(2) ?
    N2 Co1 N1 C5 2_646 . . . -155.2(2) ?
    Cl1 Co1 N1 C5 . . . . 114.8(2) ?
    Cl1 Co1 N1 C5 3_566 . . . -65.2(2) ?
    C5 N1 C1 C2 . . . . -1.0(3) ?
    Co1 N1 C1 C2 . . . . 173.43(16) ?
    N1 C1 C2 C3 . . . . -2.4(3) ?
    C1 C2 C3 C4 . . . . 3.3(3) ?
    C1 C2 C3 S1 . . . . -169.79(17) ?
    C8 S1 C3 C2 . . . . -51.6(2) ?
    C8 S1 C3 C4 . . . . 135.4(2) ?
    C2 C3 C4 C5 . . . . -1.0(4) ?
    S1 C3 C4 C5 . . . . 172.1(2) ?
    C1 N1 C5 C4 . . . . 3.4(4) ?
    Co1 N1 C5 C4 . . . . -170.7(2) ?
    C3 C4 C5 N1 . . . . -2.4(4) ?
    C10 N2 C6 C7 . . . . -0.6(3) ?
    Co1 N2 C6 C7 2_656 . . . -175.65(16) ?
    N2 C6 C7 C8 . . . . 0.6(3) ?
    C6 C7 C8 C9 . . . . 0.0(3) ?
    C6 C7 C8 S1 . . . . -174.41(17) ?
    C3 S1 C8 C7 . . . . -41.6(2) ?
    C3 S1 C8 C9 . . . . 144.02(19) ?
    C7 C8 C9 C10 . . . . -0.6(4) ?
    S1 C8 C9 C10 . . . . 174.20(19) ?
    C6 N2 C10 C9 . . . . 0.0(4) ?
    Co1 N2 C10 C9 2_656 . . . 175.13(19) ?
    C8 C9 C10 N2 . . . . 0.6(4) ?
loop_
    _geom_hbond_atom_site_label_D
    _geom_hbond_atom_site_label_H
    _geom_hbond_atom_site_label_A
    _geom_hbond_site_symmetry_A
    _geom_hbond_distance_DH
    _geom_hbond_distance_HA
    _geom_hbond_distance_DA
    _geom_hbond_angle_DHA
    _geom_hbond_publ_flag
    C5 H5 N2 4_475 0.93 2.62 3.119(3) 114.0 y
    C6 H6 Cl1 2_656 0.93 2.66 3.292(2) 125.9 y
    C10 H10 Cl1 4_676 0.93 2.64 3.292(2) 127.9 y
data_global
_journal_date_recd_electronic     2009-01-05
_journal_date_accepted     2009-01-14
_journal_name_full     'Acta Crystallographica, Section E'
_journal_year     2009
_journal_volume     65
_journal_issue      3
_journal_page_first     m247
_journal_page_last     m247
_journal_paper_category     QM
_journal_coeditor_code     SI2149
_publ_contact_author_name     'Qin Jian-Hua'
_publ_contact_author_address
;
College of Chemistry and Chemical Engineering
Luoyang Normal University
Luoyang 471022
People's Republic of China
;
_publ_contact_author_email     'jh_q128105@126.com'
_publ_contact_author_fax     '086 379 65524308'
_publ_contact_author_phone     '086 379 65524308'
_publ_section_title
;
Poly[dichloridobis(\m~2~-di-4-pyridyl
sulfide-\k^2^<i>N</i>,<i>N</i>')cobalt(II)]
;
loop_
    _publ_author_name
    _publ_author_address
    'Jian-Ge Wang'
;
College of Chemistry and Chemical Engineering
Luoyang Normal University
Luoyang 471022
People's Republic of China
;
    'Jian-Hua Qin'
;
College of Chemistry and Chemical Engineering
Luoyang Normal University
Luoyang 471022
People's Republic of China
;
    'Gui-Ying Zhang'
;
College of Chemistry and Chemical Engineering
Luoyang Normal University
Luoyang 471022
People's Republic of China
;
