# Supplementary material for: Poly[dichloridobis(μ2-di-4-pyridyl sulfide-κ2 N,N′)cobalt(II)]
Source: Acta Crystallogr Sect E Struct Rep Online. 2009 Feb 4;65(Pt 3):m247. doi: 10.1107/S1600536809001676 (PMC2968483; doi:10.1107/S1600536809001676)
Supplement: Supplementary file 2 [file e-65-0m247-Isup2.hkl]

# 
# h,k,l, Fc-squared, Fo-squared, sigma(Fo-squared) and status flag 
# 
data_I
_shelx_title ' A in P2(1)/c' 
_shelx_refln_list_code          4 
_shelx_F_calc_maximum      132.84 
_exptl_crystal_F_000       514.00 
_reflns_d_resolution_high  0.8255 
 
loop_ 
 _symmetry_equiv_pos_as_xyz 
 'x, y, z' 
 '-x, y+1/2, -z+1/2' 
 '-x, -y, -z' 
 'x, -y-1/2, z-1/2' 
 
_cell_length_a     7.4940 
_cell_length_b    15.3548 
_cell_length_c     9.4009 
_cell_angle_alpha  90.000 
_cell_angle_beta   98.413 
_cell_angle_gamma  90.000 
 
_shelx_F_squared_multiplier     1.000 
 
loop_ 
 _refln_index_h 
 _refln_index_k 
 _refln_index_l 
 _refln_F_squared_calc 
 _refln_F_squared_meas 
 _refln_F_squared_sigma 
 _refln_observed_status 
   1   0   0        3.20       11.86      1.35 o 
   2   0   0      925.36      830.41     10.06 o 
   3   0   0     1640.13     1585.51     16.94 o 
   4   0   0      354.97      258.75      6.82 o 
   5   0   0     2605.78     2473.13     27.14 o 
   6   0   0     1410.13     1383.43     33.07 o 
   7   0   0       68.86       61.17      8.87 o 
   8   0   0        3.03        4.87      4.64 o 
   1   1   0      867.15      874.40      7.24 o 
   2   1   0      283.48      294.25      3.78 o 
   3   1   0     2194.65     2146.20     14.80 o 
   4   1   0      282.63      322.88      5.43 o 
   5   1   0        2.77       -0.15      1.27 o 
   6   1   0      518.93      502.34     10.11 o 
   7   1   0       43.64       47.44      5.79 o 
   8   1   0       33.06       19.69      4.83 o 
   0   2   0     7571.20     7602.31     74.39 o 
   1   2   0     4821.93     4925.21     25.19 o 
   2   2   0      138.53      161.53      2.91 o 
   3   2   0        2.48        5.59      1.05 o 
   4   2   0     1812.57     1815.96     15.95 o 
   5   2   0     2860.34     2804.04     21.17 o 
   6   2   0      689.29      671.14     18.85 o 
   7   2   0       27.70       23.56      4.45 o 
   8   2   0      145.45      142.79      9.65 o 
   1   3   0    16780.90    17657.66     88.19 o 
   2   3   0      780.88      811.73      7.43 o 
   3   3   0      141.30      125.17      3.21 o 
   4   3   0     1241.88     1293.10     12.16 o 
   5   3   0      113.23      120.69      4.32 o 
   6   3   0     1132.29     1131.44     15.92 o 
   7   3   0       40.87       35.70      5.31 o 
   8   3   0       52.15       52.47      6.69 o 
   0   4   0     1032.51     1112.49     18.58 o 
   1   4   0    13505.33    13782.58     65.94 o 
   2   4   0       37.72       39.18      2.07 o 
   3   4   0     3774.65     3661.37     23.12 o 
   4   4   0      336.90      350.14      6.10 o 
   5   4   0     1048.56     1037.70     11.94 o 
   6   4   0      355.43      354.95      8.80 o 
   7   4   0      148.28      154.60      8.59 o 
   8   4   0      217.13      225.79     28.82 o 
   1   5   0     8926.46     8959.59     44.99 o 
   2   5   0      743.73      808.73     12.64 o 
   3   5   0       23.42       30.24      2.02 o 
   4   5   0     1588.84     1589.86     14.51 o 
   5   5   0       39.54       30.64      2.64 o 
   6   5   0       11.28       12.82      2.72 o 
   7   5   0      197.89      191.29     29.64 o 
   8   5   0      166.01      204.24     10.86 o 
   0   6   0     1115.33     1239.82     15.73 o 
   1   6   0     1792.41     1854.20     13.09 o 
   2   6   0     6322.81     6394.68     35.36 o 
   3   6   0     2430.19     2308.72     30.34 o 
   4   6   0     1351.15     1411.46     13.86 o 
   5   6   0       42.33       36.30      2.83 o 
   6   6   0      178.32      180.87      6.70 o 
   7   6   0      552.08      580.64     16.28 o 
   8   6   0      249.50      265.60     12.26 o 
   1   7   0     1183.94     1301.19     10.70 o 
   2   7   0      501.45      529.46      6.93 o 
   3   7   0       48.74       60.17      2.87 o 
   4   7   0      135.99      136.27      4.39 o 
   5   7   0      183.45      186.87      5.49 o 
   6   7   0       42.92       42.94      4.29 o 
   7   7   0        8.59        7.77      6.42 o 
   8   7   0        4.41        7.65      3.97 o 
   0   8   0      507.03      513.28     15.27 o 
   1   8   0       83.16       93.52      2.75 o 
   2   8   0     5060.26     4811.23     29.45 o 
   3   8   0      822.05      793.39      9.81 o 
   4   8   0      349.53      351.04      6.99 o 
   5   8   0       49.78       52.63      3.44 o 
   6   8   0      370.04      387.82      9.93 o 
   7   8   0     1216.13     1288.79     25.16 o 
   8   8   0      228.66      216.33     11.32 o 
   1   9   0     1294.31     1288.96     15.01 o 
   2   9   0      100.34      104.99      4.44 o 
   3   9   0        0.06        1.21      1.36 o 
   4   9   0      526.37      515.59      8.75 o 
   5   9   0        1.58        3.90      1.79 o 
   6   9   0       65.41       69.34      4.97 o 
   7   9   0      166.77      167.59     10.33 o 
   0  10   0      177.90      202.99     11.53 o 
   1  10   0      429.50      419.87     11.65 o 
   2  10   0     2003.49     2062.23     30.60 o 
   3  10   0     1869.25     1866.09     17.03 o 
   4  10   0      113.14      123.81      6.32 o 
   5  10   0      455.25      419.98      9.86 o 
   6  10   0        1.21        2.55      2.78 o 
   7  10   0      330.50      388.61     20.07 o 
   1  11   0     1290.68     1286.10     22.08 o 
   2  11   0       44.42       42.26      4.88 o 
   3  11   0        1.22        2.05      2.51 o 
   4  11   0      124.11      112.29      7.34 o 
   5  11   0        2.87       -0.67      2.64 o 
   6  11   0      130.24      131.73     11.94 o 
   0  12   0      138.18      128.57     11.06 o 
   1  12   0      940.02     1000.49     20.19 o 
   2  12   0       51.51       53.30      5.62 o 
   3  12   0      595.16      594.91     15.70 o 
   4  12   0      568.79      559.88     15.61 o 
   5  12   0      379.54      423.36     25.82 o 
   6  12   0      243.39      270.22     16.83 o 
   1  13   0       43.55       49.06     13.57 o 
   2  13   0      348.13      338.72     12.27 o 
   3  13   0      569.64      533.31     15.45 o 
   4  13   0       25.42       28.97      5.06 o 
   5  13   0       50.84       50.66     11.71 o 
   6  13   0      331.42      341.98     19.49 o 
   0  14   0     2049.12     2055.76     46.12 o 
   1  14   0       69.37       72.67     15.38 o 
   2  14   0       88.30       79.66      7.14 o 
   3  14   0       87.99       77.52      7.23 o 
   4  14   0      399.08      404.39     14.41 o 
   5  14   0      113.78      121.05      9.62 o 
   1  15   0       12.82        7.72      3.92 o 
   2  15   0        8.39        9.84      4.01 o 
   3  15   0        0.04       -1.02      3.00 o 
   4  15   0        1.64        4.38      3.80 o 
   5  15   0        2.41       -2.56      3.56 o 
   0  16   0      651.87      760.77     29.00 o 
   1  16   0      224.53      225.80     11.50 o 
   2  16   0       91.99       99.58      8.64 o 
   3  16   0       77.21       68.66      7.66 o 
   4  16   0      144.29      139.69     14.47 o 
   1  17   0        0.26        1.28      3.42 o 
   2  17   0       15.00       12.16      5.80 o 
   3  17   0      201.53      214.49     12.18 o 
   0  18   0       42.34       48.58     10.40 o 
   1  18   0      168.92      173.48     11.53 o 
   2  18   0        8.16        4.10      4.26 o 
  -9   1   1      353.95      376.71     15.37 o 
  -8   1   1       27.99       26.30      5.10 o 
  -7   1   1      139.44      143.32      8.50 o 
  -6   1   1      161.74      150.94      4.90 o 
  -5   1   1     1189.18     1126.97     12.27 o 
  -4   1   1      462.76      374.43      6.52 o 
  -3   1   1     6667.34     6492.01     35.40 o 
  -2   1   1      957.43      969.86      9.17 o 
  -1   1   1    15752.86    15967.56     86.26 o 
   0   1   1     3239.76     3287.40     34.69 o 
   1   1   1     5070.23     5492.09     39.65 o 
   2   1   1      772.14      811.53      6.45 o 
   3   1   1       13.87        9.42      1.80 o 
   4   1   1      458.71      443.88      6.06 o 
   5   1   1     1443.04     1445.76     21.86 o 
   6   1   1     2472.69     2511.56     33.54 o 
   7   1   1       61.79       57.23      6.18 o 
   8   1   1       31.46       29.06      5.43 o 
  -9   2   1        0.11       -3.46      3.37 o 
  -8   2   1      335.71      357.19     13.82 o 
  -7   2   1       93.34       95.72     12.84 o 
  -6   2   1       72.62       81.34      4.40 o 
  -5   2   1      289.13      274.37      5.90 o 
  -4   2   1       23.33       13.63      3.80 o 
  -3   2   1     1347.27     1359.91     11.51 o 
  -2   2   1      177.61      215.53      3.54 o 
  -1   2   1     1213.29     1134.08      7.96 o 
   0   2   1       61.23       75.38      1.85 o 
   1   2   1      180.96      182.43      2.65 o 
   2   2   1       24.75       21.19      1.32 o 
   3   2   1      164.62      138.27      3.04 o 
   4   2   1     1762.37     1693.40     16.03 o 
   5   2   1        3.33        1.42      1.60 o 
   6   2   1        0.47       -0.46      2.33 o 
   7   2   1      257.82      264.42     11.12 o 
   8   2   1        8.66        9.40      4.13 o 
  -8   3   1      323.94      357.78     13.82 o 
  -7   3   1       20.82       17.27      4.11 o 
  -6   3   1     1013.88      980.59     12.61 o 
  -5   3   1      362.21      356.15      6.87 o 
  -4   3   1     3571.83     3420.16     23.43 o 
  -3   3   1      176.98      168.05      4.59 o 
  -2   3   1     5815.63     5776.34     31.03 o 
  -1   3   1        4.11        9.07      1.59 o 
   0   3   1     2548.09     2797.64     18.79 o 
   1   3   1        8.82        7.76      1.15 o 
   2   3   1      715.75      696.97      6.76 o 
   3   3   1      344.50      344.79      5.07 o 
   4   3   1     1191.88     1206.53     15.71 o 
   5   3   1     1940.24     1950.81     19.99 o 
   6   3   1      351.54      371.63     11.94 o 
   7   3   1      182.55      169.86     10.30 o 
   8   3   1       36.51       35.05      5.77 o 
  -8   4   1       86.73      102.59      8.38 o 
  -7   4   1        5.72       10.15      3.50 o 
  -6   4   1      114.82      114.06      4.55 o 
  -5   4   1      427.56      369.96      7.07 o 
  -4   4   1       51.99       62.72      3.56 o 
  -3   4   1       26.35       14.02      1.63 o 
  -2   4   1      133.83      141.36      3.16 o 
  -1   4   1     1658.24     1708.54     16.22 o 
   0   4   1     1266.04     1425.82     18.21 o 
   1   4   1      338.21      350.19      4.27 o 
   2   4   1      750.45      709.48      7.21 o 
   3   4   1        0.72        1.99      0.98 o 
   4   4   1      605.92      573.51      7.72 o 
   5   4   1      181.07      179.70      5.86 o 
   6   4   1      624.18      611.64     20.15 o 
   7   4   1      171.82      171.79     18.17 o 
   8   4   1       99.28       85.55     13.05 o 
  -8   5   1      189.12      191.29     10.58 o 
  -7   5   1      320.20      326.34      9.48 o 
  -6   5   1       27.85       32.31      3.00 o 
  -5   5   1      278.96      275.34      6.31 o 
  -4   5   1     1164.10     1143.72     12.12 o 
  -3   5   1      100.80      101.10      3.52 o 
  -2   5   1    14814.63    15180.70     73.93 o 
  -1   5   1      231.76      192.75      3.68 o 
   0   5   1     3864.80     4159.15     27.99 o 
   1   5   1       87.06      101.94      2.95 o 
   2   5   1     2255.17     2275.85     15.81 o 
   3   5   1     3117.12     3154.58     21.16 o 
   4   5   1     2151.74     2018.27     16.64 o 
   5   5   1     2286.74     2278.99     22.78 o 
   6   5   1      199.74      178.62      8.49 o 
   7   5   1      236.82      291.63     11.87 o 
   8   5   1       30.23       23.79      5.48 o 
  -8   6   1        0.96       -0.96      3.27 o 
  -7   6   1        0.58        6.11      2.45 o 
  -6   6   1        6.18        7.82      2.55 o 
  -5   6   1      403.40      403.56      8.07 o 
  -4   6   1       88.73       85.53      3.54 o 
  -3   6   1      369.40      340.08      6.33 o 
  -2   6   1       14.26        3.28      1.10 o 
  -1   6   1     1593.12     1664.47     12.08 o 
   0   6   1      548.03      522.38      8.68 o 
   1   6   1     1180.65     1329.81     10.57 o 
   2   6   1     1080.75     1132.10     10.79 o 
   3   6   1      771.36      763.32      8.99 o 
   4   6   1       14.96       14.14      1.96 o 
   5   6   1     1366.99     1336.79     16.93 o 
   6   6   1       63.62       62.96      5.83 o 
   7   6   1       30.06       30.35      5.27 o 
   8   6   1        2.32        3.61      3.57 o 
  -8   7   1      203.51      200.83     10.88 o 
  -7   7   1     1123.38     1159.29     31.50 o 
  -6   7   1      832.94      838.79     12.43 o 
  -5   7   1      442.56      431.00      8.21 o 
  -4   7   1      151.44      127.68      4.28 o 
  -3   7   1     1610.07     1530.89     13.98 o 
  -2   7   1      142.76      115.38      4.14 o 
  -1   7   1     4632.62     4479.50     26.11 o 
   0   7   1      269.50      289.41      8.07 o 
   1   7   1     2927.06     3111.43     19.78 o 
   2   7   1      100.24      124.95      6.59 o 
   3   7   1     3243.48     3137.72     22.22 o 
   4   7   1      929.42      956.93     11.43 o 
   5   7   1      204.54      205.37      6.73 o 
   6   7   1      327.20      318.32     11.39 o 
   7   7   1      158.70      152.48      9.28 o 
   8   7   1      544.68      558.51     37.08 o 
  -8   8   1       15.51       13.03      4.47 o 
  -7   8   1       87.76       81.30      8.11 o 
  -6   8   1       10.94       10.36      2.35 o 
  -5   8   1       69.26       71.46      3.88 o 
  -4   8   1        1.66       -0.40      1.37 o 
  -3   8   1      389.33      454.89      7.31 o 
  -2   8   1      201.88      224.73      4.63 o 
  -1   8   1     1229.46     1262.91     10.65 o 
   0   8   1       31.92       31.77      2.45 o 
   1   8   1      594.55      554.18      8.99 o 
   2   8   1     1470.86     1456.39     12.94 o 
   3   8   1       11.05       16.37      2.00 o 
   4   8   1      751.41      747.34     10.62 o 
   5   8   1     1013.40      988.72     19.94 o 
   6   8   1       76.14       68.77      6.23 o 
   7   8   1        0.00        3.42      3.89 o 
  -7   9   1      505.81      525.86     12.76 o 
  -6   9   1      211.11      218.87      6.72 o 
  -5   9   1      240.78      252.65      6.69 o 
  -4   9   1       43.27       49.99      3.24 o 
  -3   9   1      631.93      613.25      8.82 o 
  -2   9   1      899.31      876.06      9.92 o 
  -1   9   1     2899.66     2887.15     24.74 o 
   0   9   1       26.99       11.38      1.93 o 
   1   9   1      961.50      989.51     12.91 o 
   2   9   1     1506.01     1542.39     13.74 o 
   3   9   1      866.09      864.90     10.62 o 
   4   9   1     1351.69     1383.64     21.13 o 
   5   9   1       28.84       27.99      3.34 o 
   6   9   1      111.48      123.45      7.83 o 
   7   9   1      133.48      120.53      9.67 o 
  -7  10   1       31.10       33.33      9.94 o 
  -6  10   1       76.50       86.10      9.08 o 
  -5  10   1        3.22        2.24      2.22 o 
  -4  10   1       24.61       17.04      2.89 o 
  -3  10   1      396.63      393.00      8.84 o 
  -2  10   1       38.50       38.53      3.21 o 
  -1  10   1      871.14      838.88     11.98 o 
   0  10   1       15.30       24.33      2.58 o 
   1  10   1      236.52      243.99      7.36 o 
   2  10   1      935.44      940.43     13.59 o 
   3  10   1       51.23       60.63      4.06 o 
   4  10   1        4.57        3.69      2.15 o 
   5  10   1      669.04      706.28     32.97 o 
   6  10   1       27.10       28.27      7.21 o 
   7  10   1        3.19        8.27      5.91 o 
  -7  11   1        3.15       -5.42      4.51 o 
  -6  11   1      516.94      510.98     15.54 o 
  -5  11   1      210.44      201.79     12.21 o 
  -4  11   1      839.28      893.25     25.31 o 
  -3  11   1       46.69       58.69     10.35 o 
  -2  11   1      939.02      929.24     25.77 o 
  -1  11   1        1.46       26.08      4.17 o 
   0  11   1     1072.32     1087.83     20.16 o 
   1  11   1      894.03      978.33     19.11 o 
   2  11   1     2200.28     2100.19     29.50 o 
   3  11   1      438.93      439.32     15.60 o 
   4  11   1      115.90      117.56     10.56 o 
   5  11   1       27.50       36.90      9.30 o 
  -6  12   1       79.48       70.82      7.08 o 
  -5  12   1       40.22       39.23     14.50 o 
  -4  12   1        0.40       -0.33      3.30 o 
  -3  12   1      109.91      117.75     19.14 o 
  -2  12   1        0.00        1.39      2.35 o 
  -1  12   1      119.12      119.05      7.55 o 
   0  12   1      832.82      805.10     36.86 o 
   1  12   1      515.04      511.44     14.36 o 
   2  12   1       17.34       14.38      3.64 o 
   3  12   1      799.21      763.98     17.67 o 
   4  12   1      564.16      577.35     16.93 o 
   5  12   1        0.00        1.66      4.53 o 
  -6  13   1       35.48       33.38      5.89 o 
  -5  13   1      411.17      412.88     19.16 o 
  -4  13   1      880.21      842.07     20.21 o 
  -3  13   1      385.14      352.71     12.90 o 
  -2  13   1       88.23       65.89      6.32 o 
  -1  13   1       16.33        5.25      2.99 o 
   0  13   1      159.10      165.14      8.70 o 
   1  13   1      449.35      423.67     13.59 o 
   2  13   1      667.15      662.98     17.12 o 
   3  13   1      202.09      194.23      9.61 o 
   4  13   1       18.67       16.19      4.19 o 
   5  13   1      528.52      552.52     23.41 o 
  -5  14   1      207.00      213.06     11.21 o 
  -4  14   1        8.32       11.33      4.20 o 
  -3  14   1       18.22       12.01      8.29 o 
  -2  14   1       21.08       19.03      4.41 o 
  -1  14   1      360.42      363.33     13.25 o 
   0  14   1        1.70        2.69      2.91 o 
   1  14   1       39.97       50.64      6.04 o 
   2  14   1      159.60      169.79      9.50 o 
   3  14   1        3.49        2.17      2.91 o 
   4  14   1      440.30      461.99     15.24 o 
   5  14   1      104.75      106.69     12.14 o 
  -5  15   1      302.06      305.23     13.86 o 
  -4  15   1       66.67       63.70      7.33 o 
  -3  15   1      524.41      502.54     34.15 o 
  -2  15   1      100.45       94.24     11.40 o 
  -1  15   1      147.34      164.71      9.63 o 
   0  15   1     1164.65     1180.60     40.71 o 
   1  15   1     1026.88     1059.45     30.24 o 
   2  15   1      369.86      375.43     14.08 o 
   3  15   1      109.69       96.09     19.06 o 
   4  15   1       45.59       25.33      5.54 o 
   5  15   1      144.58      151.49     14.40 o 
  -4  16   1       10.03       11.93      4.77 o 
  -3  16   1      114.51      123.57      9.56 o 
  -2  16   1        1.88        0.08      3.15 o 
  -1  16   1       90.21       85.43      8.02 o 
   0  16   1      149.83      164.53     33.02 o 
   1  16   1        1.57        3.03      3.35 o 
   2  16   1       26.29       19.60      5.21 o 
   3  16   1      256.30      234.49     11.82 o 
   4  16   1      127.05      121.17      9.48 o 
  -3  17   1       95.11      107.45     10.48 o 
  -2  17   1       51.41       39.63     13.86 o 
  -1  17   1      134.26      148.82     10.48 o 
   0  17   1      102.03      122.44     15.86 o 
   1  17   1      208.71      201.72     25.56 o 
   2  17   1      112.18      102.74      9.11 o 
   3  17   1        3.45        7.49      4.68 o 
  -2  18   1       63.92       63.76      8.10 o 
  -1  18   1       30.67       21.74      5.71 o 
   0  18   1      150.93      150.40     10.81 o 
   1  18   1       11.58        9.70      4.89 o 
   2  18   1       19.75       11.10      5.17 o 
  -9   0   2      107.90      103.40     13.30 o 
  -8   0   2      617.74      709.23     27.16 o 
  -7   0   2      187.98      197.97      8.81 o 
  -6   0   2      156.58      173.81     11.24 o 
  -5   0   2        9.40       14.54      2.86 o 
  -4   0   2     4942.34     4762.69     73.74 o 
  -3   0   2     1482.00     1563.66     28.75 o 
  -2   0   2       98.59       95.49      3.60 o 
  -1   0   2     4964.21     5358.63     43.50 o 
   0   0   2    11143.54    11937.59     80.22 o 
   1   0   2    13240.10    13882.94    133.22 o 
   2   0   2     6899.61     6570.92     71.72 o 
   3   0   2     6074.59     6299.26     73.38 o 
   4   0   2      878.07      955.62     23.36 o 
   5   0   2     1432.36     1433.59     32.12 o 
   6   0   2       31.47       24.40      6.00 o 
   7   0   2     1873.10     1806.05     43.40 o 
   8   0   2        2.01        8.10      5.24 o 
  -9   1   2        6.67        4.20      3.87 o 
  -8   1   2        0.20       -0.42      3.12 o 
  -7   1   2      113.89      116.32      6.57 o 
  -6   1   2        1.10       -1.33      1.48 o 
  -5   1   2      721.52      731.87     10.01 o 
  -4   1   2       15.14       14.62      3.16 o 
  -3   1   2      370.39      400.73      5.95 o 
  -2   1   2     1014.14      987.62      8.76 o 
  -1   1   2     2527.32     2699.62     33.80 o 
   0   1   2     1815.49     1779.38     11.04 o 
   1   1   2     3348.78     3648.85     61.39 o 
   2   1   2     1645.76     1664.62     18.49 o 
   3   1   2      464.12      481.80     10.25 o 
   4   1   2       14.92       22.83      2.00 o 
   5   1   2      105.85      100.82      6.32 o 
   6   1   2      117.94      102.89      7.17 o 
   7   1   2       42.08       35.94     13.52 o 
   8   1   2        0.63        6.46      3.86 o 
  -9   2   2      199.53      214.22     13.84 o 
  -8   2   2      511.14      568.04     25.19 o 
  -7   2   2      527.07      501.82      9.78 o 
  -6   2   2       46.65       46.79      3.33 o 
  -5   2   2      136.81      121.88      4.22 o 
  -4   2   2     4324.38     4352.15     28.21 o 
  -3   2   2     3903.51     3719.79     23.61 o 
  -2   2   2      930.07      962.23      8.78 o 
  -1   2   2     1946.34     1886.36     12.47 o 
   0   2   2      839.68     1014.01      7.62 o 
   1   2   2     3010.48     3021.03     18.75 o 
   2   2   2     3145.64     3118.75     24.49 o 
   3   2   2      446.59      428.34      6.69 o 
   4   2   2      426.67      436.48      7.33 o 
   5   2   2      680.71      666.78     15.06 o 
   6   2   2      350.50      349.93     11.91 o 
   7   2   2      180.32      202.93     10.73 o 
   8   2   2      172.45      150.29     10.04 o 
  -8   3   2        0.51        0.56      3.11 o 
  -7   3   2      434.34      417.93      8.99 o 
  -6   3   2      118.90      126.04      4.82 o 
  -5   3   2      872.01      843.64     11.03 o 
  -4   3   2       67.71       69.63      3.20 o 
  -3   3   2      412.43      449.89      6.53 o 
  -2   3   2     4959.49     4983.80     29.18 o 
  -1   3   2      507.99      495.62      5.36 o 
   0   3   2     5701.03     6156.76     31.71 o 
   1   3   2     3751.44     3797.31     26.06 o 
   2   3   2      350.52      289.82      4.16 o 
   3   3   2      524.38      537.81      6.30 o 
   4   3   2       58.36       62.01      3.22 o 
   5   3   2       17.49       14.68      3.79 o 
   6   3   2        0.25       -1.61      2.10 o 
   7   3   2        0.78        1.84      3.08 o 
   8   3   2      128.23      124.75     18.19 o 
  -8   4   2       40.86       48.20      6.38 o 
  -7   4   2      322.26      324.78      8.15 o 
  -6   4   2      115.87       98.15      4.46 o 
  -5   4   2     2323.19     2289.96     19.96 o 
  -4   4   2        4.45        3.79      1.43 o 
  -3   4   2     4183.09     4271.07     26.77 o 
  -2   4   2     1414.98     1373.46     11.39 o 
  -1   4   2      929.46      978.20      8.29 o 
   0   4   2      102.76       86.76      3.13 o 
   1   4   2      526.53      517.56      5.66 o 
   2   4   2     4767.02     4971.14     28.03 o 
   3   4   2      590.32      573.21      6.98 o 
   4   4   2     4912.44     4871.74     35.44 o 
   5   4   2        1.68        0.48      2.30 o 
   6   4   2      567.08      567.39     15.17 o 
   7   4   2        1.00        1.10      2.92 o 
   8   4   2      241.28      270.61     13.86 o 
  -8   5   2        0.26       -1.29      3.09 o 
  -7   5   2       99.03      107.22      7.68 o 
  -6   5   2      273.72      270.99      6.89 o 
  -5   5   2      221.82      212.28      5.72 o 
  -4   5   2     1181.47     1172.10     12.57 o 
  -3   5   2     2104.53     2118.74     16.73 o 
  -2   5   2      131.33      149.81      3.49 o 
  -1   5   2      542.70      599.21      6.19 o 
   0   5   2     2703.23     2596.16     20.34 o 
   1   5   2       10.60       10.63      1.32 o 
   2   5   2      214.61      240.59      4.39 o 
   3   5   2     1739.38     1648.43     17.39 o 
   4   5   2      263.75      238.16      6.15 o 
   5   5   2        4.31        5.59      3.69 o 
   6   5   2       92.68       72.79      6.37 o 
   7   5   2       35.91       37.61      5.60 o 
   8   5   2       19.12       13.93      8.92 o 
  -8   6   2       39.76       48.23      6.51 o 
  -7   6   2      264.72      289.22      7.85 o 
  -6   6   2     1240.97     1214.79     16.34 o 
  -5   6   2      236.45      241.64      7.50 o 
  -4   6   2        4.50        3.44      2.07 o 
  -3   6   2      106.37      107.82      3.51 o 
  -2   6   2     3620.34     3627.38     23.14 o 
  -1   6   2     5352.92     5424.93     36.85 o 
   0   6   2     2032.97     1958.92     17.56 o 
   1   6   2       17.87       28.00      1.57 o 
   2   6   2      318.96      332.23      5.38 o 
   3   6   2     1740.71     1701.89     14.52 o 
   4   6   2     2375.48     2409.68     31.22 o 
   5   6   2      443.69      421.92     16.06 o 
   6   6   2      181.57      185.91      9.02 o 
   7   6   2       28.96       32.41      5.46 o 
   8   6   2       96.13      112.30     11.21 o 
  -8   7   2        1.46       -0.34      3.41 o 
  -7   7   2       73.80       63.94      4.69 o 
  -6   7   2      184.22      177.04      5.93 o 
  -5   7   2        9.01       11.57      2.07 o 
  -4   7   2       20.82       27.14      2.50 o 
  -3   7   2       32.22       37.60      2.46 o 
  -2   7   2       85.25      112.75      5.42 o 
  -1   7   2       45.48       44.73      2.90 o 
   0   7   2        7.24        3.97      4.99 o 
   1   7   2       78.89       77.01      4.02 o 
   2   7   2        0.35        5.21      1.24 o 
   3   7   2       33.36       38.62      2.52 o 
   4   7   2      124.21      118.20     11.38 o 
   5   7   2        1.52        2.32      2.53 o 
   6   7   2       92.94       79.65      6.67 o 
   7   7   2        4.66        7.37      4.01 o 
  -8   8   2       59.13       50.97      6.79 o 
  -7   8   2      136.68      140.78      7.44 o 
  -6   8   2     2330.05     2363.66     23.02 o 
  -5   8   2      247.00      234.97      6.36 o 
  -4   8   2      206.29      195.74      6.01 o 
  -3   8   2      115.69      117.71      3.91 o 
  -2   8   2     2429.46     2360.46     17.65 o 
  -1   8   2     2218.43     2104.50     20.11 o 
   0   8   2     4106.12     4216.62     57.26 o 
   1   8   2      351.83      424.52      8.19 o 
   2   8   2      359.03      384.79      6.17 o 
   3   8   2     2452.88     2433.15     19.35 o 
   4   8   2        4.92        5.34      2.70 o 
   5   8   2      424.94      433.08     12.90 o 
   6   8   2       31.44       23.51      5.80 o 
   7   8   2      211.19      196.46     13.36 o 
  -7   9   2        5.79        6.67      3.72 o 
  -6   9   2        0.01        0.86      2.26 o 
  -5   9   2       34.65       41.76      5.00 o 
  -4   9   2      144.36      137.66      5.72 o 
  -3   9   2     2144.61     2141.70     24.08 o 
  -2   9   2      213.83      221.41      6.72 o 
  -1   9   2      130.93      132.23      7.13 o 
   0   9   2     1626.43     1635.51     17.75 o 
   1   9   2     1515.85     1585.00     17.73 o 
   2   9   2       22.45       25.21      2.80 o 
   3   9   2     1065.65     1067.40     14.84 o 
   4   9   2      271.20      282.76      9.82 o 
   5   9   2      199.84      206.53     13.19 o 
   6   9   2      199.11      205.16     14.67 o 
   7   9   2       10.68       12.10      6.20 o 
  -7  10   2       67.65       87.95      9.06 o 
  -6  10   2       33.66       35.68      4.41 o 
  -5  10   2      992.75      989.07     22.97 o 
  -4  10   2       12.20       13.29      2.81 o 
  -3  10   2      168.12      176.54      6.28 o 
  -2  10   2      781.88      770.89     12.41 o 
  -1  10   2      997.49      966.47     13.75 o 
   0  10   2     2035.85     2085.12     35.96 o 
   1  10   2      647.47      635.85     11.09 o 
   2  10   2      222.35      248.26      7.20 o 
   3  10   2      648.93      668.47     12.06 o 
   4  10   2      338.60      341.43     11.14 o 
   5  10   2      705.91      714.38     24.87 o 
   6  10   2      106.51      136.27     12.83 o 
   7  10   2      148.99      167.33     15.31 o 
  -7  11   2       22.11       33.01      8.36 o 
  -6  11   2       84.43       75.15      5.74 o 
  -5  11   2      366.89      419.50     16.94 o 
  -4  11   2       10.94       14.32      2.99 o 
  -3  11   2       60.13       74.50      4.62 o 
  -2  11   2      164.98      163.14      6.02 o 
  -1  11   2      405.70      397.24     11.97 o 
   0  11   2      354.17      359.88      8.52 o 
   1  11   2      136.09      131.96      5.54 o 
   2  11   2      424.12      385.91      9.25 o 
   3  11   2      263.75      259.93      9.70 o 
   4  11   2       48.22       52.88      5.43 o 
   5  11   2       48.31       50.68      8.32 o 
   6  11   2       14.26       11.30      6.24 o 
  -6  12   2        0.77       -0.91      3.64 o 
  -5  12   2      670.88      648.78     26.12 o 
  -4  12   2      651.43      646.50     17.31 o 
  -3  12   2      925.17      886.96     19.80 o 
  -2  12   2        6.92       12.12      3.54 o 
  -1  12   2      804.16      814.14     18.26 o 
   0  12   2       28.24       38.08      5.04 o 
   1  12   2      874.89      888.74     35.60 o 
   2  12   2      593.28      653.27     16.17 o 
   3  12   2       31.36       23.11      4.30 o 
   4  12   2      427.91      433.52     19.31 o 
  -6  13   2       11.82        6.51      4.27 o 
  -5  13   2      149.04      146.65      9.70 o 
  -4  13   2        1.26        3.12      3.18 o 
  -3  13   2        0.74        3.55      2.95 o 
  -2  13   2      382.76      355.34     15.56 o 
  -1  13   2        3.18        2.33      2.89 o 
   0  13   2      251.32      257.38     13.28 o 
   1  13   2     1521.03     1539.02     26.60 o 
   2  13   2      736.65      744.70     18.01 o 
   3  13   2      164.58      164.41     13.49 o 
   4  13   2       12.27       17.01      6.57 o 
  -5  14   2       18.29       15.15      4.59 o 
  -4  14   2      814.85      803.20     20.92 o 
  -3  14   2      371.26      366.62     13.77 o 
  -2  14   2       12.84       11.79      3.84 o 
  -1  14   2       12.92       10.74      3.88 o 
   0  14   2      710.20      672.82     28.10 o 
   1  14   2      714.61      749.50     24.50 o 
   2  14   2      632.78      632.89     17.26 o 
   3  14   2        3.12        8.15      3.50 o 
   4  14   2       12.17       11.92      5.91 o 
  -5  15   2       79.55       91.51      8.83 o 
  -4  15   2       28.81       26.40      8.99 o 
  -3  15   2        9.81       14.01      5.20 o 
  -2  15   2       52.97       51.71     11.11 o 
  -1  15   2       35.63       27.90      5.32 o 
   0  15   2        5.45        2.25      3.03 o 
   1  15   2        8.39        4.05      3.80 o 
   2  15   2      144.49      106.94      8.43 o 
   3  15   2        2.10        1.05      3.21 o 
   4  15   2        4.35        0.05      4.98 o 
  -4  16   2      484.63      494.46     42.17 o 
  -3  16   2       37.63       35.33      6.21 o 
  -2  16   2      113.56      118.45      9.32 o 
  -1  16   2      117.32      106.57      8.86 o 
   0  16   2      231.24      258.94     12.27 o 
   1  16   2      458.60      462.15     16.18 o 
   2  16   2      293.28      259.20     12.36 o 
   3  16   2       33.15       43.28      6.82 o 
   4  16   2        2.51       -2.74      5.49 o 
  -3  17   2       18.27       14.84      5.45 o 
  -2  17   2      230.55      267.24     14.17 o 
  -1  17   2       98.17       92.88      8.95 o 
   0  17   2       15.88       22.15      5.47 o 
   1  17   2      228.55      223.46     12.01 o 
   2  17   2      470.21      467.03     19.99 o 
   3  17   2       22.00       14.64      8.63 o 
  -1  18   2       19.61       13.18      5.21 o 
   0  18   2       54.95       56.39      7.75 o 
   1  18   2      164.38      173.80     11.52 o 
  -9   1   3      145.85      144.04     10.48 o 
  -8   1   3      629.69      609.19     11.84 o 
  -7   1   3     1195.63     1224.46     15.95 o 
  -6   1   3       20.93       32.38      3.02 o 
  -5   1   3       11.44       10.80      1.97 o 
  -4   1   3      402.05      402.64      6.98 o 
  -3   1   3     3323.52     3242.78     22.10 o 
  -2   1   3     4386.74     4436.65     30.37 o 
  -1   1   3      342.19      388.12      5.12 o 
   0   1   3      809.19      808.32      7.24 o 
   1   1   3      755.53      756.74      6.44 o 
   2   1   3    17646.27    18114.97    136.24 o 
   3   1   3      420.44      379.48      9.65 o 
   4   1   3      436.88      429.37     11.37 o 
   5   1   3      829.13      808.12     17.26 o 
   6   1   3      881.12      891.58     19.86 o 
   7   1   3     1413.60     1411.21     27.51 o 
   8   1   3      360.20      397.58     18.90 o 
  -8   2   3       19.49        7.37      2.57 o 
  -7   2   3      110.75      125.03      9.60 o 
  -6   2   3        1.48        1.35      1.56 o 
  -5   2   3        3.78        1.68      1.41 o 
  -4   2   3     1650.61     1574.16     15.76 o 
  -3   2   3      383.94      363.81      6.07 o 
  -2   2   3        8.36        6.68      1.52 o 
  -1   2   3    17177.21    17152.73     81.86 o 
   0   2   3     3012.70     3188.79     22.06 o 
   1   2   3     1274.58     1361.55     10.01 o 
   2   2   3      168.60      178.58      3.92 o 
   3   2   3      486.49      437.17     12.17 o 
   4   2   3      365.72      335.59     10.01 o 
   5   2   3       48.54       40.81      4.74 o 
   6   2   3      560.65      549.48     15.56 o 
   7   2   3       47.30       43.91      6.21 o 
   8   2   3       61.43       75.00      8.14 o 
  -8   3   3      482.92      510.82     11.01 o 
  -7   3   3      103.96      100.35      5.94 o 
  -6   3   3      447.19      438.01      8.78 o 
  -5   3   3      335.59      334.72      7.11 o 
  -4   3   3     1751.56     1733.18     15.94 o 
  -3   3   3     2843.05     2895.33     20.69 o 
  -2   3   3     3903.33     3947.79     24.48 o 
  -1   3   3     1102.76     1026.07      9.20 o 
   0   3   3      784.22      827.19      7.68 o 
   1   3   3     8259.85     8743.60     44.46 o 
   2   3   3      239.56      229.14      3.77 o 
   3   3   3     3694.94     3668.23     34.93 o 
   4   3   3        1.59        2.89      3.08 o 
   5   3   3      346.03      362.59     11.52 o 
   6   3   3       36.85       48.32      9.85 o 
   7   3   3      522.33      536.69     18.62 o 
   8   3   3      151.10      156.59     10.73 o 
  -8   4   3        7.78        7.11      2.57 o 
  -7   4   3      322.45      305.47     11.45 o 
  -6   4   3      796.05      819.38     12.25 o 
  -5   4   3      230.62      225.95      5.99 o 
  -4   4   3      424.59      387.17      7.09 o 
  -3   4   3     1177.89     1139.15     12.50 o 
  -2   4   3      377.66      379.34      5.80 o 
  -1   4   3      343.63      344.44      5.01 o 
   0   4   3       60.60       47.65      1.93 o 
   1   4   3     5210.24     5565.70     30.75 o 
   2   4   3       27.41       27.85      1.69 o 
   3   4   3     1414.10     1447.63     11.94 o 
   4   4   3      394.17      380.12     19.08 o 
   5   4   3       20.48       18.78      3.92 o 
   6   4   3      836.13      875.96     35.50 o 
   7   4   3        0.25       -3.11      2.97 o 
   8   4   3      219.74      220.40     11.88 o 
  -8   5   3       51.72       45.17      4.44 o 
  -7   5   3      118.47      107.13      5.27 o 
  -6   5   3      209.15      195.02      6.10 o 
  -5   5   3      763.00      767.90     11.12 o 
  -4   5   3      628.86      622.02     11.35 o 
  -3   5   3      240.61      276.80      5.55 o 
  -2   5   3      722.21      738.90     12.29 o 
  -1   5   3     2095.24     2026.23     14.74 o 
   0   5   3     2703.05     2747.02     17.91 o 
   1   5   3     1829.56     1775.92     14.52 o 
   2   5   3        6.92        9.15      1.35 o 
   3   5   3     1711.40     1800.25     14.52 o 
   4   5   3      232.95      204.31     17.89 o 
   5   5   3     3971.06     3934.69     43.63 o 
   6   5   3      151.45      159.86      8.80 o 
   7   5   3       52.04       63.28     14.44 o 
  -8   6   3       49.31       51.53      5.91 o 
  -7   6   3       12.44        4.86      2.35 o 
  -6   6   3      291.20      297.57      7.56 o 
  -5   6   3       36.12       38.10      3.10 o 
  -4   6   3        0.07       -1.04      1.35 o 
  -3   6   3      382.35      345.26      6.29 o 
  -2   6   3     1589.61     1521.20     13.21 o 
  -1   6   3      142.01      138.65      3.15 o 
   0   6   3        0.05        5.41      1.54 o 
   1   6   3      686.42      662.88      7.47 o 
   2   6   3      875.59      944.97      9.80 o 
   3   6   3      330.24      339.11      7.60 o 
   4   6   3     1235.50     1205.38     19.82 o 
   5   6   3      430.86      379.50     14.24 o 
   6   6   3      846.21      841.91     19.37 o 
   7   6   3        0.24       -4.11      3.03 o 
  -8   7   3        9.76        5.48      4.16 o 
  -7   7   3      127.92      110.18      6.96 o 
  -6   7   3      942.99      959.27     13.86 o 
  -5   7   3     1817.32     1786.64     18.37 o 
  -4   7   3      503.65      515.44      8.70 o 
  -3   7   3      268.83      288.61      5.87 o 
  -2   7   3       10.37       15.51      2.58 o 
  -1   7   3     1287.36     1258.57     14.76 o 
   0   7   3     8805.73     8502.19     67.29 o 
   1   7   3      447.36      462.43     11.43 o 
   2   7   3       58.46       42.46      3.61 o 
   3   7   3        1.90        1.89      1.34 o 
   4   7   3     1696.06     1718.52     35.89 o 
   5   7   3      163.09      164.92     15.00 o 
   6   7   3      832.82      846.20     19.44 o 
   7   7   3      125.27      143.70      9.53 o 
  -8   8   3       43.94       44.50      5.30 o 
  -7   8   3      100.23       92.47      5.30 o 
  -6   8   3        4.36        2.09      2.17 o 
  -5   8   3       46.86       43.80      3.42 o 
  -4   8   3       29.15       30.82      2.76 o 
  -3   8   3        5.18        6.40      3.03 o 
  -2   8   3      241.78      241.61      6.61 o 
  -1   8   3       16.59       15.12      2.27 o 
   0   8   3       42.97       53.07      4.42 o 
   1   8   3      180.12      175.22      8.83 o 
   2   8   3       15.58       20.14      2.56 o 
   3   8   3      169.73      180.97      5.88 o 
   4   8   3      331.34      332.80     16.04 o 
   5   8   3       43.63       53.00      8.36 o 
   6   8   3      118.30      119.88     12.45 o 
   7   8   3       14.04        3.54      5.27 o 
  -7   9   3      111.93      114.92      6.90 o 
  -6   9   3      413.70      416.43     11.13 o 
  -5   9   3      807.61      805.28     14.72 o 
  -4   9   3      225.97      239.31      9.37 o 
  -3   9   3      115.76      114.75      5.24 o 
  -2   9   3        6.55        7.04      2.13 o 
  -1   9   3     2520.67     2495.47     24.16 o 
   0   9   3     4206.74     4069.99     37.08 o 
   1   9   3        4.85        7.27      2.42 o 
   2   9   3      398.78      418.86      9.04 o 
   3   9   3       20.79       22.40      2.92 o 
   4   9   3     1239.89     1222.25     21.09 o 
   5   9   3     1219.68     1227.14     33.85 o 
   6   9   3      145.53      158.30     14.20 o 
   7   9   3       10.22       15.33      7.25 o 
  -7  10   3       52.62       42.74      6.82 o 
  -6  10   3      283.80      312.79     14.98 o 
  -5  10   3       67.24       80.99      7.24 o 
  -4  10   3        0.60        1.84      2.05 o 
  -3  10   3      446.71      424.43      9.90 o 
  -2  10   3      217.07      199.76      7.62 o 
  -1  10   3       42.42       41.24      3.57 o 
   0  10   3      568.95      592.56     11.00 o 
   1  10   3      584.63      580.73     10.93 o 
   2  10   3        9.67        6.87      2.28 o 
   3  10   3      173.14      160.67      6.35 o 
   4  10   3       44.70       56.65      5.54 o 
   5  10   3        9.05        6.68      5.00 o 
   6  10   3      273.77      289.47     17.78 o 
  -7  11   3       47.48       52.11     14.78 o 
  -6  11   3      368.80      385.52     11.25 o 
  -5  11   3      299.05      297.48     10.80 o 
  -4  11   3      593.18      587.82     16.18 o 
  -3  11   3      245.06      250.70      7.90 o 
  -2  11   3      635.99      646.93     12.23 o 
  -1  11   3      306.63      312.81      8.36 o 
   0  11   3        4.53        7.20      2.20 o 
   1  11   3      987.49     1004.02     15.23 o 
   2  11   3       21.91       26.83      3.43 o 
   3  11   3     1330.30     1310.81     22.78 o 
   4  11   3      580.10      588.36     25.15 o 
   5  11   3      528.22      529.64     22.70 o 
   6  11   3        4.74        1.42      5.24 o 
  -6  12   3        8.55        1.13      3.79 o 
  -5  12   3       17.53       14.29      3.43 o 
  -4  12   3      135.10      154.87      9.87 o 
  -3  12   3       10.69       10.39      2.76 o 
  -2  12   3        4.42        1.92      2.16 o 
  -1  12   3      709.47      697.98     12.94 o 
   0  12   3      942.13      950.73     15.12 o 
   1  12   3      112.74      121.71      5.82 o 
   2  12   3       67.14       58.12      5.18 o 
   3  12   3      135.28      130.40      9.62 o 
   4  12   3      183.49      202.64      9.55 o 
   5  12   3        2.28        3.74      4.80 o 
   6  12   3       68.80       64.38     10.80 o 
  -6  13   3       67.43       63.75      7.75 o 
  -5  13   3       28.48       17.45      4.76 o 
  -4  13   3      570.48      572.77     20.82 o 
  -3  13   3      257.19      232.32     10.85 o 
  -2  13   3     1168.48     1132.79     37.17 o 
  -1  13   3      405.81      386.48     13.14 o 
   0  13   3        1.24        5.94      3.70 o 
   1  13   3      132.55      135.54      9.48 o 
   2  13   3      171.62      173.86     10.54 o 
   3  13   3      424.66      458.59     14.06 o 
   4  13   3      133.12      125.48     11.77 o 
  -5  14   3        0.89        3.93      3.95 o 
  -4  14   3      110.37      104.22     10.47 o 
  -3  14   3       38.75       46.89      9.49 o 
  -2  14   3       55.75       68.51      7.43 o 
  -1  14   3      542.15      564.64     16.58 o 
   0  14   3       20.04       22.51      4.71 o 
   1  14   3        3.28        4.91      3.35 o 
   2  14   3       12.02        8.87      3.81 o 
   3  14   3        4.40       -1.75      4.00 o 
   4  14   3        0.31        1.37      4.91 o 
  -5  15   3      144.01      133.01     10.23 o 
  -4  15   3        2.81        0.74      3.68 o 
  -3  15   3      292.44      290.98     19.21 o 
  -2  15   3      259.40      263.26     22.14 o 
  -1  15   3        4.42        0.32      3.13 o 
   0  15   3      240.64      256.45     19.30 o 
   1  15   3       92.03       82.50      7.62 o 
   2  15   3      825.43      887.76     55.28 o 
   3  15   3      250.30      273.16     17.39 o 
   4  15   3      148.72      158.61     14.25 o 
  -4  16   3       35.43       31.30      7.71 o 
  -3  16   3       27.90       37.75      6.48 o 
  -2  16   3       86.38       67.18      7.67 o 
  -1  16   3      456.49      446.75     16.09 o 
   0  16   3       23.71       21.28      5.09 o 
   1  16   3       15.16        8.12      4.06 o 
   2  16   3       10.57        9.56      4.32 o 
   3  16   3        3.69        5.00      5.99 o 
  -3  17   3      177.32      164.99     11.67 o 
  -2  17   3       92.47       98.19     13.08 o 
  -1  17   3      327.88      326.47     20.60 o 
   0  17   3       21.02       24.99      8.85 o 
   1  17   3      288.88      268.97     14.09 o 
   2  17   3       82.96       92.14      8.82 o 
  -8   0   4      319.62      316.84     12.47 o 
  -7   0   4      839.93      937.83     34.83 o 
  -6   0   4       45.98       34.91      4.59 o 
  -5   0   4      317.75      356.91     10.72 o 
  -4   0   4        2.03        0.50      2.06 o 
  -3   0   4     3781.52     3793.79     64.48 o 
  -2   0   4     1590.74     1610.86     19.48 o 
  -1   0   4      455.90      360.69     11.52 o 
   0   0   4       77.88       51.67      2.94 o 
   1   0   4     3761.02     4021.25     32.92 o 
   2   0   4        2.47        2.50      2.70 o 
   3   0   4     7442.22     7186.71     86.54 o 
   4   0   4       38.39       40.00      6.41 o 
   5   0   4      150.50      147.66     11.10 o 
   6   0   4      250.78      249.76     15.40 o 
   7   0   4      577.35      573.93     24.95 o 
  -8   1   4        0.08        2.46      2.40 o 
  -7   1   4       23.41       30.60      3.44 o 
  -6   1   4      157.58      152.48      8.13 o 
  -5   1   4      305.42      297.30      6.88 o 
  -4   1   4        8.62        5.78      1.57 o 
  -3   1   4      679.12      640.90      8.83 o 
  -2   1   4      315.44      362.47      5.96 o 
  -1   1   4      514.50      503.25      6.52 o 
   0   1   4      593.10      629.03      6.95 o 
   1   1   4        4.79        4.56      0.95 o 
   2   1   4       17.94       30.33      5.92 o 
   3   1   4        0.08        7.86      7.98 o 
   4   1   4        0.06       -0.56      2.19 o 
   5   1   4       17.83       20.75      4.85 o 
   6   1   4        7.37        9.35      3.57 o 
   7   1   4        3.64        5.73      3.30 o 
  -8   2   4      165.09      174.77      6.91 o 
  -7   2   4      462.32      464.20      9.95 o 
  -6   2   4      348.52      370.48      8.28 o 
  -5   2   4       70.28       74.07      3.86 o 
  -4   2   4      950.64      981.31     11.81 o 
  -3   2   4     1766.86     1763.71     15.54 o 
  -2   2   4     3558.45     3471.08     23.07 o 
  -1   2   4     2686.40     2524.13     17.66 o 
   0   2   4      701.26      718.11      9.57 o 
   1   2   4     1041.11     1078.44      9.33 o 
   2   2   4      961.32      945.87     17.15 o 
   3   2   4      747.32      674.61     13.83 o 
   4   2   4      305.67      307.66     10.29 o 
   5   2   4       53.64       57.95      5.72 o 
   6   2   4      552.25      530.14     15.69 o 
   7   2   4      107.41      122.55      9.77 o 
  -8   3   4        7.64        5.70      2.60 o 
  -7   3   4      102.45      101.29      5.24 o 
  -6   3   4       59.54       57.83      5.22 o 
  -5   3   4      241.48      246.60      6.33 o 
  -4   3   4       29.13       26.69      2.50 o 
  -3   3   4     3381.56     3286.00     23.53 o 
  -2   3   4     4327.83     4541.44     28.65 o 
  -1   3   4     1074.97     1056.99     10.19 o 
   0   3   4       58.78       74.28      3.58 o 
   1   3   4      588.53      592.84      7.42 o 
   2   3   4      760.43      742.82      7.41 o 
   3   3   4      187.41      203.59      7.57 o 
   4   3   4      203.57      200.10     11.01 o 
   5   3   4      263.37      268.85     10.62 o 
   6   3   4      119.58      132.73     18.55 o 
   7   3   4        0.85        1.22      3.30 o 
  -8   4   4       84.25       97.41      5.66 o 
  -7   4   4        2.44        0.82      1.82 o 
  -6   4   4      207.66      219.91      7.33 o 
  -5   4   4     1026.93      988.61     13.00 o 
  -4   4   4     1219.38     1197.59     13.50 o 
  -3   4   4      841.41      877.91     11.31 o 
  -2   4   4     3562.19     3423.44     34.83 o 
  -1   4   4      181.55      158.30      3.81 o 
   0   4   4     2083.20     1961.17     14.87 o 
   1   4   4        3.26        5.92      1.21 o 
   2   4   4     3933.00     3940.17     56.00 o 
   3   4   4        2.75       -0.88      1.95 o 
   4   4   4     2752.99     2684.66     36.42 o 
   5   4   4      293.50      292.08     10.80 o 
   6   4   4      179.38      178.16      9.49 o 
   7   4   4      352.37      400.17     14.86 o 
  -8   5   4      105.98      120.48      6.14 o 
  -7   5   4       37.92       40.42      5.30 o 
  -6   5   4       64.18       58.99      4.02 o 
  -5   5   4      231.09      238.72      6.44 o 
  -4   5   4      796.34      766.83     10.66 o 
  -3   5   4       50.67       65.68      3.15 o 
  -2   5   4      292.04      266.82      5.29 o 
  -1   5   4      429.92      435.81      6.34 o 
   0   5   4        3.21        3.69      1.95 o 
   1   5   4       10.09       25.78      1.87 o 
   2   5   4       24.31       23.76      1.84 o 
   3   5   4        0.34        1.89      2.12 o 
   4   5   4      427.48      418.10     11.86 o 
   5   5   4      498.06      501.26     14.09 o 
   6   5   4        2.12        2.41      2.96 o 
   7   5   4       41.85       52.50      6.85 o 
  -8   6   4       26.85       25.22      3.74 o 
  -7   6   4       27.96       27.23      3.44 o 
  -6   6   4      453.55      450.09      9.48 o 
  -5   6   4      779.09      778.90     11.70 o 
  -4   6   4      952.57      934.41     12.04 o 
  -3   6   4      277.41      255.98      5.71 o 
  -2   6   4      220.58      224.29      4.89 o 
  -1   6   4     2884.55     2982.50     20.69 o 
   0   6   4     1802.40     1733.59     15.69 o 
   1   6   4     1656.63     1555.24     13.69 o 
   2   6   4      489.69      488.52      7.08 o 
   3   6   4      131.88      147.03      6.66 o 
   4   6   4       24.57       27.05      4.06 o 
   5   6   4     1540.17     1450.25     24.76 o 
   6   6   4      284.17      308.95     18.62 o 
   7   6   4      306.97      344.94     13.98 o 
  -8   7   4        3.02        2.41      2.49 o 
  -7   7   4       12.27       10.67      2.97 o 
  -6   7   4       68.90       68.58      4.38 o 
  -5   7   4       66.30       64.99      3.97 o 
  -4   7   4      198.06      195.18      5.82 o 
  -3   7   4      367.04      350.21      6.78 o 
  -2   7   4      148.92      131.45      6.05 o 
  -1   7   4      180.39      181.71      5.78 o 
   0   7   4       43.96       59.81      4.29 o 
   1   7   4       25.75       24.73      2.68 o 
   2   7   4       65.97       60.72      2.89 o 
   3   7   4       25.84       32.26      2.97 o 
   4   7   4       64.86       64.86      5.32 o 
   5   7   4       65.71       63.16      9.43 o 
   6   7   4       36.47       30.24      5.11 o 
   7   7   4        1.60        6.15      5.57 o 
  -7   8   4       57.57       62.82      5.65 o 
  -6   8   4      443.56      461.70     14.70 o 
  -5   8   4      605.38      591.07     12.62 o 
  -4   8   4     1072.39     1041.83     16.60 o 
  -3   8   4      235.81      213.64      6.86 o 
  -2   8   4      158.38      168.35      5.98 o 
  -1   8   4     2895.33     2823.16     27.90 o 
   0   8   4     1070.21     1012.03     17.18 o 
   1   8   4     4097.67     4054.42     32.95 o 
   2   8   4        1.14       -0.35      1.79 o 
   3   8   4      730.50      766.57     15.75 o 
   4   8   4       19.91       30.22      6.66 o 
   5   8   4      492.96      503.10     22.19 o 
   6   8   4      237.82      248.74     17.28 o 
   7   8   4        0.87        3.94      5.84 o 
  -7   9   4       24.97       26.37      4.42 o 
  -6   9   4       45.86       39.85      4.65 o 
  -5   9   4      135.02      158.66      7.03 o 
  -4   9   4      428.70      422.92     10.49 o 
  -3   9   4        6.30        3.54      2.10 o 
  -2   9   4      143.25      139.18      5.65 o 
  -1   9   4      414.79      392.63      8.99 o 
   0   9   4        1.25        4.28      4.08 o 
   1   9   4       25.12       32.20      3.36 o 
   2   9   4        6.17        9.66      2.34 o 
   3   9   4       64.00       57.47      6.36 o 
   4   9   4     1052.77     1101.98     31.43 o 
   5   9   4      104.79      104.35     11.53 o 
   6   9   4       32.35       43.09      9.54 o 
  -7  10   4      172.06      163.17      8.37 o 
  -6  10   4       56.30       62.34      5.60 o 
  -5  10   4      308.10      294.76      9.42 o 
  -4  10   4      301.59      323.94      9.47 o 
  -3  10   4       21.67       20.94      3.15 o 
  -2  10   4      657.24      667.84     14.87 o 
  -1  10   4        6.04        7.52      2.24 o 
   0  10   4     1615.49     1578.92     19.48 o 
   1  10   4      156.89      159.54      6.12 o 
   2  10   4      876.74      831.69     18.10 o 
   3  10   4       34.31       37.20      9.44 o 
   4  10   4      915.59      890.41     28.41 o 
   5  10   4      254.69      275.62     16.86 o 
   6  10   4      186.35      187.15     16.00 o 
  -6  11   4       72.84       81.27      6.27 o 
  -5  11   4      182.89      166.31      7.62 o 
  -4  11   4      105.64      107.15      6.11 o 
  -3  11   4      195.29      171.99     12.01 o 
  -2  11   4        1.20       -1.07      2.07 o 
  -1  11   4      143.53      132.79      5.99 o 
   0  11   4        9.05        7.41      2.40 o 
   1  11   4       42.65       39.73      3.79 o 
   2  11   4      153.82      145.32      6.21 o 
   3  11   4        3.61        6.31      3.06 o 
   4  11   4      116.13      109.73     11.26 o 
   5  11   4       19.51       18.40      6.57 o 
   6  11   4       76.51       63.20     10.82 o 
  -6  12   4       37.81       44.75      6.07 o 
  -5  12   4       78.75       69.75      5.76 o 
  -4  12   4      178.80      165.41      7.46 o 
  -3  12   4      450.81      428.62     10.93 o 
  -2  12   4     1281.07     1263.91     18.74 o 
  -1  12   4      164.25      159.02      6.68 o 
   0  12   4      237.67      232.37     16.79 o 
   1  12   4        9.13       12.67      3.02 o 
   2  12   4      553.91      591.76     12.42 o 
   3  12   4      162.14      181.70      9.95 o 
   4  12   4      793.31      802.67     27.61 o 
   5  12   4       33.15       35.71      8.49 o 
  -6  13   4       18.24       21.19      5.51 o 
  -5  13   4       10.13        7.16      5.36 o 
  -4  13   4        0.27        3.76      3.19 o 
  -3  13   4      169.90      174.38     19.71 o 
  -2  13   4       37.88       40.71      4.39 o 
  -1  13   4      156.68      149.37      8.77 o 
   0  13   4       71.57       70.77      6.43 o 
   1  13   4       47.65       35.53      7.56 o 
   2  13   4       37.19       42.82     10.98 o 
   3  13   4        9.98       10.15      5.75 o 
  -5  14   4       38.66       46.01      7.13 o 
  -4  14   4       13.86        9.74      4.47 o 
  -3  14   4      678.62      692.23     19.48 o 
  -2  14   4      279.01      260.37     11.86 o 
  -1  14   4      422.61      419.86     14.53 o 
   0  14   4        2.71        5.21      3.28 o 
   1  14   4      205.53      213.44     10.36 o 
   2  14   4       58.92       79.56      7.10 o 
   3  14   4      973.12     1019.68     32.16 o 
  -4  15   4       14.27        8.26      4.54 o 
  -3  15   4        9.30        1.90      3.55 o 
  -2  15   4       50.01       42.97      6.34 o 
  -1  15   4        0.07       -1.32      3.14 o 
   0  15   4        0.00        2.20      3.34 o 
   1  15   4        0.37       -0.03      3.11 o 
   2  15   4        4.80       -1.57      3.23 o 
   3  15   4       11.95        8.63      6.48 o 
  -3  16   4       46.86       44.72      7.15 o 
  -2  16   4      138.83      143.51     10.26 o 
  -1  16   4      466.19      443.89     16.25 o 
   0  16   4       27.11       23.58      5.62 o 
   1  16   4      134.26      127.52      9.25 o 
   2  16   4       56.84       65.70     10.84 o 
  -2  17   4      128.08      153.75     13.35 o 
  -1  17   4       84.52       86.24      8.89 o 
   0  17   4        0.65       -0.52      3.55 o 
   1  17   4       11.02       11.17      4.69 o 
  -8   1   5       12.03       11.71      2.98 o 
  -7   1   5      363.83      369.05      9.16 o 
  -6   1   5     2522.86     2524.00     26.55 o 
  -5   1   5      677.67      637.75     10.54 o 
  -4   1   5        3.92        2.34      1.45 o 
  -3   1   5       61.94       70.80      4.25 o 
  -2   1   5      925.29      778.41      9.61 o 
  -1   1   5     2857.63     2910.88     29.27 o 
   0   1   5     4423.21     4451.33     36.64 o 
   1   1   5      463.45      481.55      7.68 o 
   2   1   5      865.86      842.01     17.32 o 
   3   1   5     1787.65     1778.59     83.12 o 
   4   1   5     1086.63     1045.82     19.91 o 
   5   1   5      381.86      377.71     14.24 o 
   6   1   5        0.82        0.64      2.94 o 
   7   1   5      116.38      117.57      9.36 o 
  -8   2   5       31.72       38.06      5.29 o 
  -7   2   5       20.27       18.92      2.99 o 
  -6   2   5      521.96      534.36     10.40 o 
  -5   2   5     1199.87     1139.57     14.37 o 
  -4   2   5      134.91      125.47      4.46 o 
  -3   2   5      122.80      110.29      3.97 o 
  -2   2   5      315.69      334.40      6.18 o 
  -1   2   5      554.60      542.12      7.54 o 
   0   2   5     1502.03     1433.82     12.58 o 
   1   2   5      165.83      165.93      4.26 o 
   2   2   5        3.69        6.47      2.38 o 
   3   2   5     2376.48     2299.62     29.46 o 
   4   2   5      884.01      889.24     18.32 o 
   5   2   5       59.19       56.84      6.02 o 
   6   2   5      395.24      372.79     13.87 o 
   7   2   5      221.97      218.40     11.76 o 
  -8   3   5       11.43        7.68      2.77 o 
  -7   3   5       73.83       81.27      5.02 o 
  -6   3   5      404.49      387.43      8.89 o 
  -5   3   5     1501.53     1479.93     16.80 o 
  -4   3   5      152.85      144.39      4.83 o 
  -3   3   5     1445.78     1351.29     14.10 o 
  -2   3   5      951.97      878.16     14.26 o 
  -1   3   5     3322.60     3157.49     22.10 o 
   0   3   5        4.84        2.50      1.15 o 
   1   3   5     2785.63     2871.06     19.87 o 
   2   3   5        3.22        4.11      2.36 o 
   3   3   5     1632.23     1581.57     33.72 o 
   4   3   5     1066.09     1050.94     20.01 o 
   5   3   5      223.80      187.40      9.31 o 
   6   3   5       97.13      120.78     22.63 o 
   7   3   5        1.24       -4.56      3.04 o 
  -8   4   5       99.49      103.48      6.02 o 
  -7   4   5      209.50      216.30     10.81 o 
  -6   4   5        4.78        0.67      1.88 o 
  -5   4   5     1307.65     1315.69     23.21 o 
  -4   4   5      255.41      265.13      7.65 o 
  -3   4   5      174.25      144.15      4.56 o 
  -2   4   5      590.83      573.62      8.35 o 
  -1   4   5      256.98      275.28      5.44 o 
   0   4   5     1162.75     1221.18     13.18 o 
   1   4   5      151.74      156.32      3.98 o 
   2   4   5     2181.43     2247.86     20.79 o 
   3   4   5       48.48       45.50      4.61 o 
   4   4   5        1.25        3.70      2.71 o 
   5   4   5      237.08      238.32     18.33 o 
   6   4   5        2.41        5.35      3.49 o 
   7   4   5       35.41       33.84      6.56 o 
  -8   5   5       85.98       74.47      5.43 o 
  -7   5   5      148.86      156.93      6.55 o 
  -6   5   5        4.76        3.73      2.07 o 
  -5   5   5      614.86      623.27     10.69 o 
  -4   5   5     1158.55     1130.95     13.77 o 
  -3   5   5      839.39      785.16     10.60 o 
  -2   5   5       69.44       95.60      3.59 o 
  -1   5   5       38.80       30.76      2.21 o 
   0   5   5      520.38      536.44      8.40 o 
   1   5   5     1850.33     1773.59     16.98 o 
   2   5   5      941.20      941.10     19.92 o 
   3   5   5       90.94       90.76      5.87 o 
   4   5   5      153.98      148.83      9.61 o 
   5   5   5      490.67      475.59     14.41 o 
   6   5   5      742.06      762.09     24.94 o 
   7   5   5      147.12      129.10     19.13 o 
  -8   6   5        3.20        2.00      3.05 o 
  -7   6   5      497.53      496.64     10.96 o 
  -6   6   5       35.00       31.86      3.39 o 
  -5   6   5        1.05        1.90      1.89 o 
  -4   6   5      652.44      656.34     10.42 o 
  -3   6   5      116.61      113.40      4.28 o 
  -2   6   5      363.42      352.16      6.61 o 
  -1   6   5        0.50        6.03      2.00 o 
   0   6   5       24.43       30.57      2.48 o 
   1   6   5      823.76      822.61     10.37 o 
   2   6   5      542.47      520.72     13.27 o 
   3   6   5       97.13       93.43      6.05 o 
   4   6   5        9.97        6.23      6.32 o 
   5   6   5      262.44      276.71     20.38 o 
   6   6   5       45.15       40.77      7.35 o 
  -7   7   5       46.14       32.06      4.63 o 
  -6   7   5        4.19        5.93      2.56 o 
  -5   7   5        9.39        6.24      4.33 o 
  -4   7   5     3551.43     3610.67     39.56 o 
  -3   7   5      251.22      239.31      8.93 o 
  -2   7   5     1155.33     1156.54     16.00 o 
  -1   7   5      161.58      161.04      5.77 o 
   0   7   5     1977.92     2000.75     25.04 o 
   1   7   5     2053.59     2147.73     21.56 o 
   2   7   5     2079.27     2047.13     26.86 o 
   3   7   5       39.25       21.02      6.02 o 
   4   7   5       65.06       57.69      8.80 o 
   5   7   5       45.54       61.45      9.54 o 
   6   7   5      527.79      503.98     24.47 o 
  -7   8   5       14.06       11.51      3.47 o 
  -6   8   5        1.84        0.24      2.31 o 
  -5   8   5       58.40       49.72      4.68 o 
  -4   8   5      260.39      266.14      8.46 o 
  -3   8   5       32.43       36.02      3.67 o 
  -2   8   5       58.31       61.22      4.47 o 
  -1   8   5      545.30      541.13     10.64 o 
   0   8   5       25.71       25.91      3.03 o 
   1   8   5       39.52       47.27      3.91 o 
   2   8   5      190.96      216.47      8.58 o 
   3   8   5        9.38        4.85      4.09 o 
   4   8   5       16.62       11.15      5.46 o 
   5   8   5      153.56      118.95     12.54 o 
   6   8   5       20.21       26.61      8.29 o 
  -7   9   5      203.69      209.27      9.25 o 
  -6   9   5        1.16       -0.83      2.40 o 
  -5   9   5       49.87       55.06      5.03 o 
  -4   9   5      614.39      619.16     13.07 o 
  -3   9   5      902.14      890.15     15.25 o 
  -2   9   5       26.70       23.13      3.17 o 
  -1   9   5      222.67      231.43      7.70 o 
   0   9   5     1073.53     1053.69     15.41 o 
   1   9   5      894.06      898.22     14.07 o 
   2   9   5     1285.22     1296.15     31.24 o 
   3   9   5        3.19        1.44      4.07 o 
   4   9   5       42.48       34.27      7.87 o 
   5   9   5      441.77      503.94     23.34 o 
   6   9   5      136.95      134.79     14.53 o 
  -7  10   5      127.63      140.73     13.96 o 
  -6  10   5      223.49      246.71      9.52 o 
  -5  10   5      112.68      112.29      6.68 o 
  -4  10   5       82.63       81.91      5.56 o 
  -3  10   5      385.48      384.36     10.13 o 
  -2  10   5      123.10      116.53      5.86 o 
  -1  10   5       86.53       95.99      5.35 o 
   0  10   5      413.25      436.98     10.13 o 
   1  10   5      418.99      431.94     11.28 o 
   2  10   5     1009.30     1034.63     20.21 o 
   3  10   5      293.10      279.18     15.82 o 
   4  10   5        2.88        6.95      4.64 o 
   5  10   5       67.88       61.03     10.40 o 
  -6  11   5        1.92       -3.02      2.56 o 
  -5  11   5      220.10      235.22     12.43 o 
  -4  11   5        2.15        5.08      2.51 o 
  -3  11   5     1618.99     1628.99     22.37 o 
  -2  11   5      298.31      300.14      9.90 o 
  -1  11   5      931.20      941.92     15.81 o 
   0  11   5      247.58      251.50      8.08 o 
   1  11   5      868.57      866.92     14.89 o 
   2  11   5        1.55       -1.15      2.47 o 
   3  11   5      548.86      513.21     21.88 o 
   4  11   5      481.47      488.23     22.41 o 
   5  11   5      194.54      189.83     16.02 o 
  -6  12   5        1.05       -0.86      2.97 o 
  -5  12   5       75.99       85.71      6.42 o 
  -4  12   5      136.43      113.69      6.76 o 
  -3  12   5      357.60      361.93     10.53 o 
  -2  12   5        2.59        4.17      3.63 o 
  -1  12   5       57.24       52.50      5.88 o 
   0  12   5      103.54      111.14      5.96 o 
   1  12   5       11.84       15.95      3.17 o 
   2  12   5      107.02      113.86      8.90 o 
   3  12   5      452.27      439.72     20.75 o 
   4  12   5      195.39      196.20     15.09 o 
   5  12   5       16.84       19.62      7.25 o 
  -5  13   5        2.40        5.93      3.13 o 
  -4  13   5       47.71       49.47      5.39 o 
  -3  13   5      177.89      176.07     16.44 o 
  -2  13   5      744.98      769.97     15.42 o 
  -1  13   5      771.98      796.84     19.67 o 
   0  13   5      248.47      237.97      8.47 o 
   1  13   5        1.68        3.13      2.48 o 
   2  13   5       92.93       93.29      7.48 o 
   3  13   5      424.95      468.03     21.53 o 
   4  13   5      209.92      214.47     15.93 o 
  -4  14   5        5.91        4.08      3.92 o 
  -3  14   5       40.12       38.43      6.69 o 
  -2  14   5       45.55       50.01      6.56 o 
  -1  14   5        6.97       10.45      4.09 o 
   0  14   5       18.71       14.78      6.44 o 
   1  14   5       12.60       16.92      4.29 o 
   2  14   5       60.14       72.36     10.40 o 
  -4  15   5       36.90       30.70      6.21 o 
  -3  15   5        7.04        7.15      4.30 o 
  -2  15   5      803.87      828.63     22.07 o 
  -1  15   5        9.69       15.67      4.64 o 
   0  15   5      609.93      587.39     17.75 o 
   1  15   5      179.05      177.45     10.23 o 
   2  15   5      216.56      234.21     16.70 o 
  -2  16   5        2.44        3.22      5.36 o 
  -1  16   5       16.08       17.25      9.01 o 
   0  16   5       42.93       43.76      6.65 o 
   1  16   5        0.01        0.71      3.65 o 
  -8   0   6       15.67        9.12      6.44 o 
  -7   0   6      770.80      810.20     19.95 o 
  -6   0   6      799.87      793.14     18.54 o 
  -5   0   6      909.54      966.47     19.38 o 
  -4   0   6       43.10       30.42      4.47 o 
  -3   0   6        2.57        4.43      2.97 o 
  -2   0   6       54.47       75.59      4.85 o 
  -1   0   6     5410.00     5623.00     49.12 o 
   0   0   6     2927.83     2801.09     34.60 o 
   1   0   6      160.26      173.00      5.89 o 
   2   0   6        1.10        5.15      3.58 o 
   3   0   6       11.59       21.02      5.33 o 
   4   0   6     1504.37     1431.48     35.11 o 
   5   0   6      603.02      555.39     22.79 o 
   6   0   6      245.13      281.19     18.01 o 
  -8   1   6       32.49       35.53      6.48 o 
  -7   1   6      226.60      230.88      7.68 o 
  -6   1   6       12.65        4.08      2.90 o 
  -5   1   6        7.05        8.46      2.26 o 
  -4   1   6       12.14       15.96      2.33 o 
  -3   1   6       66.52       55.63      3.30 o 
  -2   1   6      814.81      785.87     10.36 o 
  -1   1   6      231.29      250.91      6.28 o 
   0   1   6      433.51      435.62      7.70 o 
   1   1   6     1498.50     1511.86     17.48 o 
   2   1   6      403.37      403.12     11.53 o 
   3   1   6      116.80      106.85      6.79 o 
   4   1   6      126.18      128.51      8.30 o 
   5   1   6      102.92      107.46     10.77 o 
   6   1   6       40.99       43.10      6.37 o 
  -8   2   6        7.71       11.16      3.14 o 
  -7   2   6      191.32      167.53      6.87 o 
  -6   2   6     1261.87     1280.55     28.66 o 
  -5   2   6      171.48      162.75      5.77 o 
  -4   2   6      325.82      320.97      7.32 o 
  -3   2   6        6.71        7.70      2.15 o 
  -2   2   6      417.86      441.39      9.68 o 
  -1   2   6     3371.88     3413.22     24.43 o 
   0   2   6     3324.99     3373.90     31.40 o 
   1   2   6      591.23      611.60      9.84 o 
   2   2   6       85.62      101.50      6.26 o 
   3   2   6      443.29      459.42     20.15 o 
   4   2   6      447.20      420.86     20.87 o 
   5   2   6      509.09      504.60     38.46 o 
   6   2   6       98.25       83.04      7.92 o 
  -8   3   6        7.52        3.06      3.42 o 
  -7   3   6      152.65      138.01      6.42 o 
  -6   3   6       18.21       11.69      2.63 o 
  -5   3   6       84.53       90.76      4.72 o 
  -4   3   6      262.91      256.65      6.70 o 
  -3   3   6      184.08      188.48      6.67 o 
  -2   3   6      766.68      767.20     11.31 o 
  -1   3   6      162.50      173.90      4.77 o 
   0   3   6        3.89        1.71      1.52 o 
   1   3   6     2135.94     2036.52     20.13 o 
   2   3   6      489.23      466.74     13.50 o 
   3   3   6      180.81      206.99      8.90 o 
   4   3   6     1045.26      990.76     20.48 o 
   5   3   6      512.10      508.83     15.61 o 
   6   3   6      136.74      147.83     11.52 o 
  -8   4   6      252.10      267.38      8.97 o 
  -7   4   6       18.32       14.12      3.00 o 
  -6   4   6      182.62      196.79      6.73 o 
  -5   4   6      287.62      261.09      9.82 o 
  -4   4   6      420.76      389.27      8.18 o 
  -3   4   6      397.19      400.51      7.83 o 
  -2   4   6     2972.40     2828.19     24.11 o 
  -1   4   6      155.05      166.97      4.71 o 
   0   4   6      543.71      558.01      9.10 o 
   1   4   6      187.30      187.35      5.74 o 
   2   4   6      261.09      246.68      8.98 o 
   3   4   6      475.68      460.65     12.84 o 
   4   4   6      667.23      619.42     30.85 o 
   5   4   6      764.66      759.69     19.08 o 
   6   4   6       19.26       24.09      5.15 o 
  -7   5   6      137.89      142.68      7.57 o 
  -6   5   6       22.53       16.52      2.91 o 
  -5   5   6      384.58      364.49      8.90 o 
  -4   5   6      169.34      180.53      5.75 o 
  -3   5   6        5.81        9.29      1.92 o 
  -2   5   6      497.83      512.33     10.45 o 
  -1   5   6     2431.76     2340.01     19.50 o 
   0   5   6     1942.86     1906.07     18.70 o 
   1   5   6       14.82       11.41      2.30 o 
   2   5   6      344.40      336.05     14.53 o 
   3   5   6      397.59      389.58     11.85 o 
   4   5   6       42.43       52.00      5.70 o 
   5   5   6       92.85       84.35      7.25 o 
   6   5   6      262.34      281.15     12.52 o 
  -7   6   6      233.42      274.89     10.05 o 
  -6   6   6        0.68        2.37      2.10 o 
  -5   6   6      423.44      424.41      9.25 o 
  -4   6   6      271.02      262.87      6.89 o 
  -3   6   6     1724.19     1747.08     24.70 o 
  -2   6   6      167.02      170.31      7.72 o 
  -1   6   6      251.24      251.82      7.20 o 
   0   6   6       63.10       59.77      3.78 o 
   1   6   6      736.13      776.30     15.65 o 
   2   6   6     1366.46     1335.05     33.73 o 
   3   6   6      642.42      672.26     24.53 o 
   4   6   6       25.06       18.74      6.42 o 
   5   6   6        0.88       -2.57      4.16 o 
   6   6   6      279.59      266.10     18.32 o 
  -7   7   6       11.14       12.48      3.66 o 
  -6   7   6       27.14       29.85      5.13 o 
  -5   7   6      201.07      187.85      8.00 o 
  -4   7   6        1.55        0.71      1.90 o 
  -3   7   6       19.56       19.21      3.06 o 
  -2   7   6      211.31      241.03      7.46 o 
  -1   7   6      283.39      295.03      7.99 o 
   0   7   6      508.45      471.55     13.11 o 
   1   7   6       12.86       15.11      3.50 o 
   2   7   6      180.69      182.99     12.52 o 
   3   7   6      155.02      146.18     12.50 o 
   4   7   6       49.75       44.15      8.45 o 
   5   7   6       11.38       14.64      6.42 o 
   6   7   6        4.24        8.50      6.59 o 
  -7   8   6      241.95      291.88     11.23 o 
  -6   8   6        9.62        7.98      3.07 o 
  -5   8   6      202.14      187.29      7.91 o 
  -4   8   6      384.05      380.36     10.46 o 
  -3   8   6     1426.28     1343.72     19.34 o 
  -2   8   6      205.71      198.75     10.60 o 
  -1   8   6      336.30      329.99      8.73 o 
   0   8   6        1.14        2.03      1.76 o 
   1   8   6     1556.75     1519.73     24.41 o 
   2   8   6     1117.59     1164.58     32.23 o 
   3   8   6      475.65      458.43     20.93 o 
   4   8   6       56.29       54.58      9.27 o 
   5   8   6      121.27      117.44     13.12 o 
  -6   9   6        4.34        4.17      3.05 o 
  -5   9   6        0.20        1.80      3.01 o 
  -4   9   6        2.30        5.30      2.56 o 
  -3   9   6        8.43        9.58      2.61 o 
  -2   9   6       15.87       12.24      2.78 o 
  -1   9   6      457.09      451.88     10.56 o 
   0   9   6      298.64      308.22      8.57 o 
   1   9   6       51.18       64.17      7.87 o 
   2   9   6      322.07      294.97     16.17 o 
   3   9   6      138.48      140.92     12.76 o 
   4   9   6      114.36       99.50     11.79 o 
   5   9   6      123.19      106.10     12.74 o 
  -6  10   6      103.84      107.47      7.29 o 
  -5  10   6       39.42       33.11      4.61 o 
  -4  10   6      723.70      744.16     15.39 o 
  -3  10   6      218.90      214.26     12.24 o 
  -2  10   6      891.60      894.72     15.87 o 
  -1  10   6      100.45      107.60      5.81 o 
   0  10   6      116.78      112.96      5.73 o 
   1  10   6      335.63      339.84     11.89 o 
   2  10   6      558.26      552.62     22.54 o 
   3  10   6      165.42      145.39     12.99 o 
   4  10   6       48.77       56.45     10.15 o 
   5  10   6      130.93      119.86     14.00 o 
  -6  11   6       63.11       61.07      6.24 o 
  -5  11   6      263.72      248.10      9.73 o 
  -4  11   6       11.45        8.80      3.32 o 
  -3  11   6       28.56       30.42      4.07 o 
  -2  11   6       43.38       41.30      4.42 o 
  -1  11   6      337.03      314.71     15.47 o 
   0  11   6      217.26      217.08      8.20 o 
   1  11   6        8.03       17.99      4.06 o 
   2  11   6        8.31        8.01      5.09 o 
   3  11   6       22.09       33.71      8.52 o 
   4  11   6      147.47      139.48     14.05 o 
  -5  12   6        6.27        9.04      3.51 o 
  -4  12   6      635.68      625.71     17.18 o 
  -3  12   6       97.46       96.81      6.33 o 
  -2  12   6      603.66      581.72     13.50 o 
  -1  12   6       29.99       31.11     11.42 o 
   0  12   6      293.00      299.30     10.14 o 
   1  12   6      195.16      179.14      9.41 o 
   2  12   6      101.05       83.20     10.38 o 
   3  12   6      203.17      249.42     16.70 o 
   4  12   6       62.04       48.01      9.51 o 
  -5  13   6       23.84       25.86      5.40 o 
  -4  13   6        0.63        3.40      2.86 o 
  -3  13   6       11.43       12.68      3.42 o 
  -2  13   6      145.82      156.33      7.98 o 
  -1  13   6       15.59       18.07      3.58 o 
   0  13   6        3.37        4.58      2.77 o 
   1  13   6      249.57      262.48     33.05 o 
   2  13   6       82.37       92.62     11.02 o 
   3  13   6        0.04       -5.20      4.93 o 
  -4  14   6        3.16        2.25      3.92 o 
  -3  14   6      313.29      305.69     10.74 o 
  -2  14   6        6.62        3.65      2.77 o 
  -1  14   6      474.17      501.67     13.04 o 
   0  14   6      201.88      213.87      8.73 o 
   1  14   6       43.36       40.34      6.03 o 
   2  14   6      135.46      127.78     12.81 o 
  -3  15   6       88.15       82.55      8.53 o 
  -2  15   6        3.18        8.54      4.30 o 
  -1  15   6        3.75        4.19      3.74 o 
   0  15   6        7.15        5.90      4.08 o 
   1  15   6        0.52        5.51      6.17 o 
  -7   1   7       24.59       13.23      3.10 o 
  -6   1   7      205.79      212.16      7.17 o 
  -5   1   7      657.34      676.41     11.83 o 
  -4   1   7     1057.95     1033.30     14.07 o 
  -3   1   7       18.64       19.78      3.74 o 
  -2   1   7       24.59       36.19      3.94 o 
  -1   1   7     1594.95     1588.24     16.29 o 
   0   1   7     1650.19     1695.58     15.91 o 
   1   1   7      322.55      330.97     10.87 o 
   2   1   7       32.57       34.58      5.14 o 
   3   1   7      142.06      130.64      8.01 o 
   4   1   7      127.18      113.44      7.90 o 
   5   1   7     1097.12     1124.16     24.42 o 
   6   1   7       19.90       15.47      5.04 o 
  -7   2   7        7.04        8.60      2.80 o 
  -6   2   7      139.01      119.42      5.87 o 
  -5   2   7      140.45      154.05      5.99 o 
  -4   2   7      313.26      347.26      8.06 o 
  -3   2   7      199.56      184.63      5.70 o 
  -2   2   7      194.84      193.76      7.58 o 
  -1   2   7     1030.78      994.71     12.59 o 
   0   2   7     1330.56     1345.07     14.45 o 
   1   2   7      232.97      232.06      9.15 o 
   2   2   7      849.45      828.39     38.46 o 
   3   2   7     1005.36      973.13     22.98 o 
   4   2   7       85.81       66.92     12.42 o 
   5   2   7       84.88       89.89      7.89 o 
   6   2   7       66.62       65.44     20.59 o 
  -7   3   7       36.35       43.12      4.46 o 
  -6   3   7       20.34       17.91      3.05 o 
  -5   3   7      305.37      302.82      8.03 o 
  -4   3   7      352.67      345.50     11.56 o 
  -3   3   7      642.60      630.35     10.39 o 
  -2   3   7     1114.41     1077.45     13.27 o 
  -1   3   7      752.03      769.29     10.66 o 
   0   3   7      332.75      321.88     11.24 o 
   1   3   7      341.45      347.07     11.11 o 
   2   3   7      302.72      304.56     10.83 o 
   3   3   7       34.45       33.08      4.91 o 
   4   3   7     1704.32     1712.82     34.78 o 
   5   3   7       70.50       72.36      7.28 o 
   6   3   7      302.55      322.70     14.12 o 
  -7   4   7        3.91        2.13      2.34 o 
  -6   4   7      154.73      158.54      6.52 o 
  -5   4   7       12.79        9.29      2.37 o 
  -4   4   7      141.26      141.42      5.51 o 
  -3   4   7      305.32      300.55      7.27 o 
  -2   4   7       34.10       41.74      3.15 o 
  -1   4   7      396.08      368.74      7.36 o 
   0   4   7      282.13      262.68      6.08 o 
   1   4   7      263.26      275.42     10.97 o 
   2   4   7        1.31       -1.44      2.12 o 
   3   4   7       19.29       13.26      3.83 o 
   4   4   7      502.37      463.41     14.59 o 
   5   4   7       23.73       13.19      5.49 o 
  -7   5   7      211.04      235.03      8.28 o 
  -6   5   7       85.10       82.86      5.19 o 
  -5   5   7       58.89       58.43      4.25 o 
  -4   5   7       87.83       96.50      4.76 o 
  -3   5   7     1802.26     1729.08     18.27 o 
  -2   5   7      935.07      950.25     16.33 o 
  -1   5   7       58.62       64.45      4.27 o 
   0   5   7       40.75       39.54      2.87 o 
   1   5   7       51.69       47.45      4.84 o 
   2   5   7      630.39      611.05     14.91 o 
   3   5   7      599.77      566.11     15.24 o 
   4   5   7      285.86      306.81     16.24 o 
   5   5   7        2.71        1.57      5.33 o 
  -7   6   7        0.03       -0.46      2.76 o 
  -6   6   7        0.60        0.78      2.49 o 
  -5   6   7       38.22       47.34      4.79 o 
  -4   6   7       33.29       32.74      4.00 o 
  -3   6   7      411.59      401.49     10.57 o 
  -2   6   7     1538.87     1484.87     19.73 o 
  -1   6   7      579.22      577.29     13.58 o 
   0   6   7      398.95      382.41     10.46 o 
   1   6   7      675.52      693.45     24.67 o 
   2   6   7       80.12       81.59     10.02 o 
   3   6   7        1.24        3.21      4.93 o 
   4   6   7       27.59       30.31      7.68 o 
   5   6   7        0.40        4.58      5.46 o 
  -7   7   7      267.75      264.99     10.62 o 
  -6   7   7      230.93      216.40     11.53 o 
  -5   7   7       54.68       54.24      5.08 o 
  -4   7   7      196.46      179.44      7.48 o 
  -3   7   7      356.94      352.69      9.88 o 
  -2   7   7     1369.80     1372.76     19.31 o 
  -1   7   7      282.80      269.02      9.69 o 
   0   7   7        4.99        4.78      2.12 o 
   1   7   7      979.50      985.44     30.06 o 
   2   7   7      288.74      260.24     16.04 o 
   3   7   7     1790.73     1801.91     44.84 o 
   4   7   7       36.73       27.08      7.45 o 
   5   7   7      108.92       96.39     12.39 o 
  -6   8   7       49.97       53.30      5.64 o 
  -5   8   7       16.56       25.20      4.08 o 
  -4   8   7       70.89       61.35      5.14 o 
  -3   8   7       76.96       76.27      5.43 o 
  -2   8   7      351.89      379.03     10.13 o 
  -1   8   7       34.58       31.34      3.64 o 
   0   8   7        8.66        8.91      3.39 o 
   1   8   7       50.03       43.96      7.98 o 
   2   8   7       75.91       81.45     10.37 o 
   3   8   7        6.26        2.23      4.56 o 
   4   8   7      113.39      127.25     13.43 o 
   5   8   7        3.19       -2.12      4.73 o 
  -6   9   7      278.66      269.44     10.38 o 
  -5   9   7       72.80       72.77      5.97 o 
  -4   9   7       21.91       14.78      3.33 o 
  -3   9   7      404.65      421.50     13.48 o 
  -2   9   7      227.41      219.77      8.07 o 
  -1   9   7       17.49       19.70      4.02 o 
   0   9   7      514.56      483.66     14.28 o 
   1   9   7      122.26      113.53     11.53 o 
   2   9   7      960.58      954.27     31.15 o 
   3   9   7      541.81      548.60     24.69 o 
   4   9   7        6.54        7.56      5.88 o 
  -6  10   7       30.14       26.93      5.05 o 
  -5  10   7        0.51        1.97      5.24 o 
  -4  10   7      136.62      128.12     10.65 o 
  -3  10   7      586.81      591.32     13.82 o 
  -2  10   7      573.41      537.66     12.65 o 
  -1  10   7      232.58      241.35     10.18 o 
   0  10   7      149.73      135.71     10.93 o 
   1  10   7      517.17      525.08     22.81 o 
   2  10   7        1.02        1.28      4.14 o 
   3  10   7      132.40      129.99     13.65 o 
   4  10   7       69.31       83.60     12.06 o 
  -5  11   7      567.35      561.90     17.42 o 
  -4  11   7        3.51        2.59      2.86 o 
  -3  11   7      147.04      153.50     11.98 o 
  -2  11   7      180.83      182.22      7.98 o 
  -1  11   7      181.09      187.89      9.52 o 
   0  11   7      283.26      301.64     12.04 o 
   1  11   7      119.56      125.79     12.61 o 
   2  11   7      337.24      332.84     19.07 o 
   3  11   7       77.89       84.70     11.55 o 
  -4  12   7      182.06      198.68     11.03 o 
  -3  12   7        5.39        7.34      3.12 o 
  -2  12   7       19.31       19.41      3.93 o 
  -1  12   7       11.93       18.97      3.65 o 
   0  12   7        9.92        6.60      3.75 o 
   1  12   7       24.83       33.25      8.05 o 
   2  12   7      204.08      214.32     15.91 o 
   3  12   7      256.55      212.90     16.64 o 
  -4  13   7      220.64      206.25     10.46 o 
  -3  13   7        8.11        8.88      3.38 o 
  -2  13   7       15.67        9.05      3.08 o 
  -1  13   7      374.25      381.93     11.50 o 
   0  13   7      354.63      342.44     13.65 o 
   1  13   7      418.66      409.61     21.24 o 
   2  13   7       55.15       54.51      9.98 o 
  -2  14   7       38.12       26.31      5.53 o 
  -1  14   7        4.21        0.62      3.03 o 
   0  14   7       15.92       13.43      4.73 o 
   1  14   7       18.38       15.53      7.08 o 
  -7   0   8      168.52      186.80     11.05 o 
  -6   0   8       20.06       18.52      5.34 o 
  -5   0   8      681.97      654.96     17.22 o 
  -4   0   8     1677.81     1797.22     28.31 o 
  -3   0   8      210.35      188.33      8.66 o 
  -2   0   8       19.72       19.65      3.87 o 
  -1   0   8       72.21       60.95      5.10 o 
   0   0   8      631.90      645.12     22.52 o 
   1   0   8     1323.71     1376.66     34.51 o 
   2   0   8     2408.83     2395.55     48.31 o 
   3   0   8      452.18      530.90     22.28 o 
   4   0   8       98.34      109.37     11.75 o 
   5   0   8        7.78        8.29      6.11 o 
  -7   1   8        3.31        2.68      3.79 o 
  -6   1   8       63.45       77.35      5.67 o 
  -5   1   8        1.19        0.60      2.13 o 
  -4   1   8      262.03      247.65      7.25 o 
  -3   1   8      430.26      409.86      8.80 o 
  -2   1   8       18.07       18.11      4.48 o 
  -1   1   8      232.60      240.34      7.32 o 
   0   1   8      996.68     1040.01     20.51 o 
   1   1   8       21.59       30.80      4.75 o 
   2   1   8       17.12       14.58      4.05 o 
   3   1   8       42.80       37.07      5.49 o 
   4   1   8      165.57      138.49      9.27 o 
   5   1   8      135.29      122.16      9.35 o 
  -7   2   8       14.12       11.70      3.32 o 
  -6   2   8       27.51       22.72      3.34 o 
  -5   2   8      228.75      236.54      7.52 o 
  -4   2   8     1121.66     1084.14     19.44 o 
  -3   2   8      742.33      744.29     12.63 o 
  -2   2   8       14.26       15.28      2.39 o 
  -1   2   8        2.21        3.02      2.01 o 
   0   2   8      137.97      137.73      7.75 o 
   1   2   8     2131.96     2134.30     56.82 o 
   2   2   8      422.70      421.85     13.57 o 
   3   2   8      450.27      456.75     14.67 o 
   4   2   8       18.88       21.13      5.00 o 
   5   2   8       99.16      116.10      9.25 o 
  -7   3   8      107.95      106.62      6.34 o 
  -6   3   8      122.53      121.52      9.40 o 
  -5   3   8      168.87      156.57      6.37 o 
  -4   3   8       26.16       25.46      3.17 o 
  -3   3   8      656.52      629.44     11.02 o 
  -2   3   8       12.28       13.08      2.41 o 
  -1   3   8      232.91      212.65      6.97 o 
   0   3   8     1240.21     1262.29     22.60 o 
   1   3   8        8.86        8.61      3.21 o 
   2   3   8      617.21      682.62     17.14 o 
   3   3   8        0.07        4.37      3.21 o 
   4   3   8       47.99       55.96      6.68 o 
   5   3   8      155.60      158.02     11.93 o 
  -7   4   8       31.33       35.14      4.39 o 
  -6   4   8      110.89      108.79      6.03 o 
  -5   4   8      186.42      197.77      8.58 o 
  -4   4   8      142.50      131.81      5.69 o 
  -3   4   8      627.04      628.89     11.08 o 
  -2   4   8      507.40      472.64      9.20 o 
  -1   4   8      499.25      489.06     10.56 o 
   0   4   8       19.24       17.78      3.94 o 
   1   4   8      549.18      532.61     14.52 o 
   2   4   8        4.48        5.09      3.03 o 
   3   4   8      589.05      595.01     18.28 o 
   4   4   8       91.63       80.45      7.59 o 
   5   4   8      543.74      514.27     25.55 o 
  -6   5   8        0.00        0.16      2.91 o 
  -5   5   8      433.20      455.88     12.33 o 
  -4   5   8       95.96       95.64      6.92 o 
  -3   5   8      153.11      138.56      6.59 o 
  -2   5   8      639.92      653.44     13.01 o 
  -1   5   8      469.67      475.54     10.67 o 
   0   5   8      235.07      241.70     15.00 o 
   1   5   8      234.30      250.82     15.77 o 
   2   5   8      204.41      213.94     14.91 o 
   3   5   8      254.88      232.12     16.64 o 
   4   5   8        9.04        4.47      6.19 o 
  -6   6   8      383.31      418.06     12.59 o 
  -5   6   8       54.87       55.03      5.43 o 
  -4   6   8       22.58       20.68      3.50 o 
  -3   6   8      163.64      154.21      6.91 o 
  -2   6   8      798.62      856.24     15.31 o 
  -1   6   8      412.71      396.34     11.85 o 
   0   6   8      814.46      868.57     28.93 o 
   1   6   8      315.23      297.72     17.57 o 
   2   6   8      549.64      573.77     24.42 o 
   3   6   8      395.47      431.86     22.23 o 
   4   6   8      473.69      492.10     24.47 o 
  -6   7   8        2.32        5.00      3.22 o 
  -5   7   8       68.30       69.90      7.05 o 
  -4   7   8       36.03       21.39      3.67 o 
  -3   7   8        4.75        5.39      2.52 o 
  -2   7   8      139.57      130.50      6.76 o 
  -1   7   8      194.65      188.12      8.60 o 
   0   7   8        1.45        0.02      3.63 o 
   1   7   8       93.31       78.04     10.42 o 
   2   7   8        2.96        6.59      5.51 o 
   3   7   8      103.85       90.74     12.01 o 
   4   7   8       26.32       25.79      8.18 o 
  -6   8   8      295.36      316.20     22.13 o 
  -5   8   8       43.83       36.42      4.88 o 
  -4   8   8        1.83        2.06      2.58 o 
  -3   8   8        6.20        5.10      2.76 o 
  -2   8   8      529.18      514.28     15.59 o 
  -1   8   8      970.53      925.58     19.20 o 
   0   8   8      657.38      617.53     24.93 o 
   1   8   8       84.14       91.58     11.48 o 
   2   8   8      473.07      412.29     21.35 o 
   3   8   8      182.41      182.20     16.21 o 
   4   8   8      466.51      477.79     24.69 o 
  -5   9   8       97.79      107.46      7.29 o 
  -4   9   8       96.31      111.37     11.55 o 
  -3   9   8        0.33       -1.50      2.24 o 
  -2   9   8        0.26       -1.26      2.30 o 
  -1   9   8      187.10      187.19     20.99 o 
   0   9   8        6.44        2.54      4.45 o 
   1   9   8       11.59        3.12      5.02 o 
   2   9   8      244.21      219.41     16.06 o 
   3   9   8       15.70       15.60      7.23 o 
  -5  10   8      149.29      154.63      8.67 o 
  -4  10   8        1.22        2.58      2.87 o 
  -3  10   8      229.13      240.19      9.31 o 
  -2  10   8      146.96      161.43      7.66 o 
  -1  10   8      883.80      909.44     16.86 o 
   0  10   8       10.12       12.61      5.64 o 
   1  10   8      250.95      244.93     17.06 o 
   2  10   8       16.01       13.16      6.50 o 
   3  10   8      346.57      309.18     20.06 o 
  -4  11   8       62.40       57.76      5.96 o 
  -3  11   8       11.49        9.70      3.34 o 
  -2  11   8      159.06      144.07      7.71 o 
  -1  11   8      157.18      157.60      9.77 o 
   0  11   8       20.14        4.29      5.38 o 
   1  11   8        4.12       -1.09      4.73 o 
   2  11   8      137.64      142.04     14.33 o 
  -3  12   8       75.96       84.35      6.80 o 
  -2  12   8      147.39      135.90      7.68 o 
  -1  12   8      208.91      219.39     27.50 o 
   0  12   8       32.06       32.36      8.08 o 
   1  12   8      654.16      718.67     29.14 o 
  -2  13   8        3.60        5.70      5.03 o 
  -1  13   8       30.20       26.37      9.00 o 
   0  13   8      202.97      181.47     15.75 o 
  -6   1   9        0.53        2.03      2.27 o 
  -5   1   9      262.21      255.59      8.94 o 
  -4   1   9      418.17      421.66      9.80 o 
  -3   1   9      598.90      647.18     13.60 o 
  -2   1   9        1.02        2.64      1.86 o 
   0   1   9      239.55      227.77     10.37 o 
   1   1   9     1679.33     1776.22     29.97 o 
   2   1   9      386.21      383.55     13.78 o 
   3   1   9      228.64      221.46     11.11 o 
   4   1   9      156.01      173.61     10.80 o 
  -6   2   9        0.01        1.98      2.39 o 
  -5   2   9      229.80      227.47      7.80 o 
  -4   2   9        8.51        4.57      2.25 o 
  -3   2   9       35.32       30.25      3.43 o 
  -2   2   9      371.64      366.06      8.55 o 
  -1   2   9        1.54        1.42      3.30 o 
   0   2   9      457.68      494.54     14.99 o 
   1   2   9       69.09       73.02      6.85 o 
   2   2   9       39.56       44.44      5.97 o 
   3   2   9      348.04      336.54     13.45 o 
   4   2   9      203.54      194.58     11.22 o 
  -6   3   9       54.97       53.03      5.01 o 
  -5   3   9       39.96       30.06      3.82 o 
  -4   3   9      425.35      441.07     10.09 o 
  -3   3   9       69.87       69.50      4.49 o 
  -2   3   9      668.75      698.25     11.84 o 
  -1   3   9        2.66        1.88      3.69 o 
   0   3   9      653.04      716.12     17.94 o 
   1   3   9      260.08      249.08     10.90 o 
   2   3   9      530.63      558.80     16.58 o 
   3   3   9        1.13        3.22      3.65 o 
   4   3   9      245.73      221.76     11.76 o 
  -6   4   9       31.74       19.06      4.15 o 
  -5   4   9       82.75       76.21      6.16 o 
  -4   4   9        7.56       10.52      3.72 o 
  -3   4   9       28.39       24.67      3.75 o 
  -2   4   9      433.97      449.51     11.17 o 
   0   4   9      270.69      285.26     17.41 o 
   1   4   9        0.62       -0.42      4.64 o 
   2   4   9       66.40       74.86     11.28 o 
   3   4   9      264.74      266.30     18.58 o 
   4   4   9        3.60       -6.52      4.34 o 
  -5   5   9      144.81      142.06      7.78 o 
  -4   5   9       28.43       35.17      4.52 o 
  -3   5   9      297.35      300.34      9.89 o 
  -2   5   9      384.34      395.25     12.78 o 
  -1   5   9      335.65      366.82     16.41 o 
   0   5   9      423.88      465.56     22.39 o 
   1   5   9        2.52        5.77      5.51 o 
   2   5   9      134.18      137.88     13.78 o 
   3   5   9       35.38       31.26      8.74 o 
  -5   6   9        1.02        1.09      3.51 o 
  -4   6   9       19.57       13.10      3.45 o 
  -3   6   9      261.73      227.83      8.70 o 
  -2   6   9      165.85      151.93      7.21 o 
  -1   6   9        1.86        1.68      4.14 o 
   0   6   9      175.91      198.15     15.13 o 
   1   6   9      138.13      150.01     14.23 o 
   2   6   9      592.98      603.60     26.59 o 
   3   6   9        0.41       -3.08      4.76 o 
  -5   7   9      124.18      131.50      7.83 o 
  -4   7   9        9.29        6.61      3.00 o 
  -3   7   9       15.48       15.39      3.48 o 
  -2   7   9        7.56        1.98      2.51 o 
  -1   7   9     2279.10     2290.10     46.15 o 
   0   7   9        6.97        1.99      4.80 o 
   1   7   9      336.34      338.44     19.98 o 
   2   7   9        2.84        4.42      5.38 o 
   3   7   9      347.67      364.30     21.95 o 
  -4   8   9        3.07        4.79      3.73 o 
  -3   8   9        3.97        3.08      2.97 o 
  -2   8   9        6.15        7.07      2.81 o 
  -1   8   9       11.61        8.10      3.82 o 
   0   8   9        0.13       -1.79      4.58 o 
   1   8   9       11.80       12.45      6.15 o 
   2   8   9        3.75       10.15      6.50 o 
  -4   9   9       34.59       37.60      5.02 o 
  -3   9   9       70.60       59.20      9.07 o 
  -2   9   9      142.93      161.23      7.96 o 
  -1   9   9      322.59      316.68     12.89 o 
   0   9   9      258.48      256.90     17.48 o 
   1   9   9        5.96       15.26      7.17 o 
   2   9   9       44.98       36.57      9.64 o 
  -3  10   9      104.52      102.98     10.30 o 
  -2  10   9       24.65       28.17      4.59 o 
  -1  10   9        0.01        0.61      3.23 o 
   0  10   9       87.51       73.29     11.53 o 
   1  10   9       33.83       35.71      9.33 o 
  -2  11   9      623.88      635.10     18.75 o 
  -1  11   9        0.68        5.36      3.99 o 
   0  11   9      354.92      374.01     21.94 o 
  -5   0  10        6.16        4.36      5.26 o 
  -4   0  10      221.63      274.22     11.87 o 
  -3   0  10      242.62      242.86     10.79 o 
  -2   0  10      928.44     1003.98     32.08 o 
  -1   0  10        7.76       -0.46      3.67 o 
   0   0  10      130.93      142.46     13.23 o 
   1   0  10        0.89       -0.73      4.82 o 
   2   0  10     1416.03     1495.75     41.65 o 
   3   0  10       51.16       49.88     10.49 o 
  -5   1  10        6.96        2.36      2.37 o 
  -4   1  10      134.80      119.32      6.05 o 
  -3   1  10       57.82       62.94      4.71 o 
  -2   1  10      164.89      159.02     10.01 o 
  -1   1  10       17.00        9.77      4.04 o 
   0   1  10       12.98        7.85      3.98 o 
   1   1  10      150.13      165.54     10.24 o 
   2   1  10       41.61       40.59      6.45 o 
   3   1  10      337.11      362.68     24.90 o 
  -5   2  10        4.20        7.08      2.78 o 
  -4   2  10       30.31       37.59      7.29 o 
  -3   2  10      590.96      626.28     12.19 o 
  -2   2  10      479.18      492.67     17.62 o 
  -1   2  10       46.76       62.46      6.72 o 
   0   2  10       26.20       19.80      6.26 o 
   1   2  10      138.23      144.75      9.66 o 
   2   2  10      102.72       78.24      8.01 o 
   3   2  10      372.75      349.69     14.67 o 
  -5   3  10        1.71        4.19      3.13 o 
  -4   3  10      274.40      253.73      9.56 o 
  -3   3  10       91.41      106.08      6.61 o 
  -2   3  10      233.22      271.07      9.27 o 
  -1   3  10       69.63       82.17      8.00 o 
   0   3  10      100.50       90.71      7.89 o 
   1   3  10      492.66      514.66     24.86 o 
   2   3  10       55.53       46.04     10.35 o 
  -5   4  10      275.04      295.15     11.98 o 
  -4   4  10       12.76        6.73      5.31 o 
  -3   4  10      376.28      414.93     11.84 o 
  -2   4  10       15.67       13.46      4.18 o 
  -1   4  10      640.98      634.10     26.41 o 
   0   4  10       60.91       60.79     10.37 o 
   1   4  10      308.43      284.38     18.94 o 
   2   4  10        2.11       -6.66      4.62 o 
  -4   5  10       84.16       99.37      6.93 o 
  -3   5  10       32.23       34.42      4.64 o 
  -2   5  10       25.35       29.17      5.40 o 
  -1   5  10      183.47      180.21     15.22 o 
   0   5  10       74.25       95.32     12.37 o 
   1   5  10       19.46       11.64      6.59 o 
   2   5  10      298.64      296.72     20.20 o 
  -4   6  10      257.83      252.51      9.92 o 
  -3   6  10       14.94       15.20      3.80 o 
  -2   6  10       47.90       62.22      7.05 o 
  -1   6  10      257.26      267.50     18.12 o 
   0   6  10      642.08      724.09     29.89 o 
   1   6  10      110.53       90.59     12.56 o 
   2   6  10        0.83       -7.42      4.95 o 
  -3   7  10        3.12        0.92      2.86 o 
  -2   7  10       14.04       14.72      4.52 o 
  -1   7  10        0.16       -5.06      3.98 o 
   0   7  10       13.48       13.23      6.88 o 
   1   7  10       59.02       67.96     11.95 o 
  -3   8  10      202.20      200.78      9.20 o 
  -2   8  10       32.13       25.68      7.46 o 
  -1   8  10      117.42      107.69     13.08 o 
   0   8  10      566.94      584.19     27.70 o 
  -3   1  11      226.80      232.67      7.97 o 
  -1   1  11      459.48      475.00     21.59 o 
   0   1  11       20.51       16.77      5.02 o 
  -3   2  11        2.51       -3.69      3.13 o 
  -1   2  11      283.55      276.15     12.71 o 
   0   2  11       19.67       19.02      5.17 o 
  -3   3  11       31.68       28.80      5.62 o 
  -1   3  11      110.36      122.64     14.03 o 
   0   3  11       45.73       39.86      9.93 o 
  -1   4  11        3.98        6.93      6.57 o 
   0   4  11      220.05      246.04     18.51 o 
                                                 
